# Supplementary material for: Systematic reconstruction of cellular trajectories across mouse embryogenesis
Source: Nat Genet. 2022 Mar 14;54(3):328–41. doi: 10.1038/s41588-022-01018-x (PMC8920898; doi:10.1038/s41588-022-01018-x)
Supplement: Supplementary file 4 — Supplementary Tables 1–29. [file 41588_2022_1018_MOESM4_ESM.xlsx]

## Sheet: Table. S1
Supplementary Table 1. Datasets used for systematic reconstruction of the cellular trajectories of mouse, zebrafish, and frog embryogenesis.
ID	Species	Developmental Stages	Background	# of Embryos	# of Cells	Nuclei or cells?	scRNA-seq technology	Reference	Accession #
1	Mouse	E3.5, E4.5, E5.5, E6.5	C57BL/6Babr mice	32	509	Cells	manual isolation and G&T-seq	Mohammed et al.	GSE100597
2	Mouse	E5.25, E5.5, E6.25, E6.5	C57BL/6J and CAST/EiJ female mice	28	1724	Cells	manual isolation and smart-seq2	Cheng et al.	GSE109071
3	Mouse	E6.5 - E8.5	C57BL/6 female mice	347	108857	Cells	10X Genomics	Pijuan-Sala et al.	E-MTAB-6967
4	Mouse	E8.5	C57BL/6 mice	12	154313	Nuclei	sci-RNA-seq3	This study (new data)	GSE186069
5	Mouse	E9.5 - E13.5	C57BL/6 mice	61	1393565	Nuclei	sci-RNA-seq3	Deeper sequencing of Cao et al. libraries	GSE119945, GSE186068
6	Zebrafish	hpf3.3, 3.8, 4.3, 4.8, 5.3, 6, 7, 8, 9, 10, 11, 12	wild-type (Tupfel longfin/AB) crosses	694	38731	Cells	Drop-seq	Farrell et al.	GSE106587
7	Zebrafish	hpf6, 8, 10, 14, 18, 24	AB and TU wild-type strains	"50-100 [per] sample"	32472	Cells	inDrops	Wagner et al.	GSE112294
8	Xenopus	S8, 10, 11, 12, 13, 14, 16, 18, 20, 22	Xenopus tropicalis embryos	"5-10 embryos at a time"	123633	Cells	inDrops	Briggs et al.	GSE113074

## Sheet: Table. S2
Supplementary Table 2. Marker genes used for mouse cell type annotation.
Most of the cell type identities and marker genes were learned from papers from which the data was obtained (e.g. Pijuan-Sala et al. 2019, Cao et al. 2019). Significant updates to Cao et al. 2019 annotations are summarized in Supplementary Table 26.
Cell type	Stage of first appearance	Markers used for cell type identification	Reference 1	Reference 2	Reference 3	Reference 4	Reference 5
Inner cell mass	E3.5	Nanog,Tead4	https://pubmed.ncbi.nlm.nih.gov/28768204/	https://pubmed.ncbi.nlm.nih.gov/17913785/
Epiblast	E4.5	Nanog,Sox2,Pou5f1,Utf1,Esrrb,Fgf4	https://pubmed.ncbi.nlm.nih.gov/28768204/	https://pubmed.ncbi.nlm.nih.gov/30840884/	https://pubmed.ncbi.nlm.nih.gov/30787436/
Hypoblast	E4.5	Gata6,Pdgfra,Sox17	https://pubmed.ncbi.nlm.nih.gov/28768204/
Visceral endoderm	E5.25	Ttr,Apoa2,Apoe	https://pubmed.ncbi.nlm.nih.gov/30840884/
Parietal endoderm	E5.25	Lamb1,Sparc	https://pubmed.ncbi.nlm.nih.gov/30787436/
Extraembryonic ectoderm	E5.25	Elf5,Tfap2c,Ddah1,Bmp4	https://pubmed.ncbi.nlm.nih.gov/30840884/	https://pubmed.ncbi.nlm.nih.gov/30787436/	https://pubmed.ncbi.nlm.nih.gov/24968703/
Extraembryonic visceral endoderm	E5.5	Ttr,Gata4,Rhox5,Sox7,Sox17	https://pubmed.ncbi.nlm.nih.gov/30840884/	https://pubmed.ncbi.nlm.nih.gov/30787436/	https://pubmed.ncbi.nlm.nih.gov/24968703/
Embryonic visceral endoderm	E5.5	Amot,Sfrp1,Sfrp5,Hhex,Lefty1	https://pubmed.ncbi.nlm.nih.gov/30840884/	https://pubmed.ncbi.nlm.nih.gov/30787436/	https://pubmed.ncbi.nlm.nih.gov/24968703/
Primitive streak and adjacent ectoderm	E6.5	T,Eomes,Nanog,Wnt3	https://pubmed.ncbi.nlm.nih.gov/30840884/	https://pubmed.ncbi.nlm.nih.gov/30787436/	https://pubmed.ncbi.nlm.nih.gov/24968703/
Nascent mesoderm	E6.75	Mesp2,Lefty2,Mesp1	https://pubmed.ncbi.nlm.nih.gov/30787436/
Mixed mesoderm	E7	Bmp4,Fzd4	https://pubmed.ncbi.nlm.nih.gov/30787436/	https://pubmed.ncbi.nlm.nih.gov/29249665/
Hematoendothelial progenitors	E7	Hhex,Etv2	https://pubmed.ncbi.nlm.nih.gov/30787436/	https://pubmed.ncbi.nlm.nih.gov/28181481/
Primordial germ cells	E7	Dppa3,Dnd1,Ifitm3	https://pubmed.ncbi.nlm.nih.gov/30787436/	https://pubmed.ncbi.nlm.nih.gov/26740066/
Anterior primitive streak	E7	Otx2,Hhex,Gsc,Lhx1	https://pubmed.ncbi.nlm.nih.gov/30787436/	https://pubmed.ncbi.nlm.nih.gov/25977363/
Notochord	E7.25	T,Noto	https://pubmed.ncbi.nlm.nih.gov/30787436/	https://pubmed.ncbi.nlm.nih.gov/17884984/	https://pubmed.ncbi.nlm.nih.gov/26845388/
Definitive endoderm	E7.25	Sox17,Cer1,Krt18	https://pubmed.ncbi.nlm.nih.gov/30787436/	https://pubmed.ncbi.nlm.nih.gov/10611967/
Amniochorionic mesoderm	E7.25	Hlx,Bmp2,Krt8,Col1a1,Nrp1	https://pubmed.ncbi.nlm.nih.gov/30787436/	https://www.biorxiv.org/content/10.1101/2021.04.07.438772v1.full	https://pubmed.ncbi.nlm.nih.gov/22966238/	https://pubmed.ncbi.nlm.nih.gov/8901056/
Blood progenitors	E7.25	Runx1,Hapln1,Fli1	https://pubmed.ncbi.nlm.nih.gov/30787436/	https://pubmed.ncbi.nlm.nih.gov/20887958/
Gut	E7.5	Apela,Krt8	https://pubmed.ncbi.nlm.nih.gov/30787436/
Caudal lateral epiblast	E7.5	Nkx1-2,Cdx2,Gbx2	https://pubmed.ncbi.nlm.nih.gov/30787436/	https://www.biorxiv.org/content/10.1101/045872v1.full.pdf
Rostral neuroectoderm	E7.5	Six3,Hesx1	https://pubmed.ncbi.nlm.nih.gov/30787436/
Caudal neuroectoderm	E7.5	Gbx2,Hes3	https://pubmed.ncbi.nlm.nih.gov/30787436/
Surface ectoderm	E7.5	Foxg1,Trp63,Grhl2,Grhl3	https://pubmed.ncbi.nlm.nih.gov/30787436/
Extraembryonic mesoderm	E7.5	Bmp4,Cdx2,Hoxa10	https://pubmed.ncbi.nlm.nih.gov/30787436/
Paraxial mesoderm A	E7.5	Tbx1,Pax3	https://pubmed.ncbi.nlm.nih.gov/30787436/	https://pubmed.ncbi.nlm.nih.gov/23081715/	https://pubmed.ncbi.nlm.nih.gov/20692252/
Paraxial mesoderm B	E7.5	Tbx6,Dll1	https://pubmed.ncbi.nlm.nih.gov/30787436/	https://pubmed.ncbi.nlm.nih.gov/20692252/
Splanchnic mesoderm	E7.5	Tcf21,Isl1,Gata4	https://pubmed.ncbi.nlm.nih.gov/30787436/	https://pubmed.ncbi.nlm.nih.gov/9136933/
Paraxial mesoderm C	E7.75	Cdx1,Cdx2,Hes7	https://pubmed.ncbi.nlm.nih.gov/30787436/
Intermediate mesoderm	E7.75	Osr1,Lhx1,Pax2,Pax8	https://pubmed.ncbi.nlm.nih.gov/30787436/	https://pubmed.ncbi.nlm.nih.gov/25617721/	https://pubmed.ncbi.nlm.nih.gov/18835385/	https://pubmed.ncbi.nlm.nih.gov/12435636/
First heart field	E7.75	Tbx5,Hcn4,Gata4	https://pubmed.ncbi.nlm.nih.gov/30787436/	https://pubmed.ncbi.nlm.nih.gov/23974038/	https://pubmed.ncbi.nlm.nih.gov/22072574/
Allantois	E7.75	Tbx4,Hoxa11	https://pubmed.ncbi.nlm.nih.gov/30787436/	https://pubmed.ncbi.nlm.nih.gov/21932311/	https://pubmed.ncbi.nlm.nih.gov/22219351/
Endothelium	E7.75	Kdr,Pecam1,Cdh5	https://pubmed.ncbi.nlm.nih.gov/30787436/	https://pubmed.ncbi.nlm.nih.gov/20538805/	https://pubmed.ncbi.nlm.nih.gov/24435645/
Primitive erythroid cells	E7.75	Hba-a1,Hbb-y,Hba-x,Hbb-bh1	https://pubmed.ncbi.nlm.nih.gov/30787436/
Somatic mesoderm	E7.75	Lhx1,Prrx1,Lix1,Msx1	https://pubmed.ncbi.nlm.nih.gov/26494787/	https://pubmed.ncbi.nlm.nih.gov/31451684/	https://pubmed.ncbi.nlm.nih.gov/31111476/	https://pubmed.ncbi.nlm.nih.gov/12638132/	https://pubmed.ncbi.nlm.nih.gov/27435625/
Spinal cord	E8	Foxb1,Pax6,Crabp2	https://pubmed.ncbi.nlm.nih.gov/30787436/	https://pubmed.ncbi.nlm.nih.gov/18064677/	https://pubmed.ncbi.nlm.nih.gov/11880342/
Neuromesodermal progenitors	E8.25	Cdx4,Epha5,Hes3	https://pubmed.ncbi.nlm.nih.gov/30787436/
Neural crest	E8.25	Sox10,Dlx2,Foxd3,Sox9	https://pubmed.ncbi.nlm.nih.gov/30787436/	https://pubmed.ncbi.nlm.nih.gov/14522876/
Forebrain/midbrain	E8.25	Pax2,Sox2,Igfbp2,Otx2,Pcsk1n	https://pubmed.ncbi.nlm.nih.gov/30787436/	https://pubmed.ncbi.nlm.nih.gov/15888661/
Hindbrain	E8.25	Pax2,Sox2,Crabp1,Fst,Hoxa2	https://pubmed.ncbi.nlm.nih.gov/30787436/	https://pubmed.ncbi.nlm.nih.gov/7600958/	https://pubmed.ncbi.nlm.nih.gov/9367425/
Amniochorionic mesoderm A	E8.25	Hlx,Postn	https://pubmed.ncbi.nlm.nih.gov/30787436/	https://pubmed.ncbi.nlm.nih.gov/8901056/	https://pubmed.ncbi.nlm.nih.gov/22966238/
Amniochorionic mesoderm B	E8.25	Bmp2,Postn	https://pubmed.ncbi.nlm.nih.gov/30787436/	https://pubmed.ncbi.nlm.nih.gov/22966238/
Second heart field	E8.25	Isl1,Tbx1	https://pubmed.ncbi.nlm.nih.gov/23335360/	https://pubmed.ncbi.nlm.nih.gov/25190705/	https://pubmed.ncbi.nlm.nih.gov/17276708/	https://pubmed.ncbi.nlm.nih.gov/22394517/	https://pubmed.ncbi.nlm.nih.gov/14667410/
Pre-epidermal keratinocytes	E8.5a & b	Tfap2b,Trp63,Egfr	https://pubmed.ncbi.nlm.nih.gov/15270775/	https://pubmed.ncbi.nlm.nih.gov/23924630/	https://pubmed.ncbi.nlm.nih.gov/24591374/
Placodal area	E8.5a & b	Six1,Eya1	https://pubmed.ncbi.nlm.nih.gov/15496442/
Fusing epithelium	E8.5a & b	Itgb1,Rhoa	https://pubmed.ncbi.nlm.nih.gov/27768516/	https://pubmed.ncbi.nlm.nih.gov/32049039/
Anterior floor plate	E8.5a & b	Foxa2,Shh,Ntn1,Bmp7	https://pubmed.ncbi.nlm.nih.gov/30787437/	https://pubmed.ncbi.nlm.nih.gov/15738958/	https://pubmed.ncbi.nlm.nih.gov/9244300/
Posterior floor plate	E8.5a & b	Foxa2,Shh,Ntn1	https://pubmed.ncbi.nlm.nih.gov/30787437/	https://pubmed.ncbi.nlm.nih.gov/15738958/	https://pubmed.ncbi.nlm.nih.gov/9244300/
Chondrocyte and osteoblast progenitors	E9.5	Pax1,Pax9	https://pubmed.ncbi.nlm.nih.gov/30787437/	https://pubmed.ncbi.nlm.nih.gov/12490554/	https://pubmed.ncbi.nlm.nih.gov/16187326/
Osteoblast progenitors A	E9.5	Runx2,Twist2,Prrx1,Pax3	https://pubmed.ncbi.nlm.nih.gov/30787437/	https://pubmed.ncbi.nlm.nih.gov/18483623/
Osteoblast progenitors B	E9.5	Runx2,Twist2,Prrx1,Meis2	https://pubmed.ncbi.nlm.nih.gov/30787437/	https://pubmed.ncbi.nlm.nih.gov/26221261/
Skeletal muscle progenitors	E9.5	Fap,Sim1	https://pubmed.ncbi.nlm.nih.gov/30787437/	https://pubmed.ncbi.nlm.nih.gov/31496956/	https://pubmed.ncbi.nlm.nih.gov/26460719/
Mesenchymal stromal cells	E9.5	Rab5a,Bmpr1a,Fscn1,Mex3c,Orc1	https://pubmed.ncbi.nlm.nih.gov/30787437/	https://pubmed.ncbi.nlm.nih.gov/29855498/	https://pubmed.ncbi.nlm.nih.gov/30231243/	https://pubmed.ncbi.nlm.nih.gov/30463593/
Limb mesenchyme progenitors	E9.5	Cpa2,Msx1,Fgf10,Wnt5a,Lmx1b	https://pubmed.ncbi.nlm.nih.gov/30787437/	https://pubmed.ncbi.nlm.nih.gov/19298015/	https://pubmed.ncbi.nlm.nih.gov/21465616/	https://pubmed.ncbi.nlm.nih.gov/9187149/	https://pubmed.ncbi.nlm.nih.gov/16495310/
Branchial arch epithelium	E9.5	Has2,Pax1,Pitx2	https://pubmed.ncbi.nlm.nih.gov/30787437/	https://pubmed.ncbi.nlm.nih.gov/15765504/	https://pubmed.ncbi.nlm.nih.gov/27034424/	https://pubmed.ncbi.nlm.nih.gov/14623826/
Olfactory epithelium	E9.5	Pax3,Six3	https://pubmed.ncbi.nlm.nih.gov/30787437/	https://pubmed.ncbi.nlm.nih.gov/24267470/	https://pubmed.ncbi.nlm.nih.gov/29589282/
Otic epithelium	E9.5	Pax2,Lmx1a	https://pubmed.ncbi.nlm.nih.gov/30787437/	https://pubmed.ncbi.nlm.nih.gov/20643116/	https://pubmed.ncbi.nlm.nih.gov/18985389/
Renal epithelium	E9.5	Sim1,Pax2,Mecom	https://pubmed.ncbi.nlm.nih.gov/30787437/	https://pubmed.ncbi.nlm.nih.gov/10535325/
Gut and lung epithelium	E9.5	Hoxa10,Gata4,Prox1,Foxp2	https://pubmed.ncbi.nlm.nih.gov/30787437/	https://pubmed.ncbi.nlm.nih.gov/20821045/	https://pubmed.ncbi.nlm.nih.gov/24929016/	https://pubmed.ncbi.nlm.nih.gov/31913277/	https://pubmed.ncbi.nlm.nih.gov/17428829/
Hepatocytes	E9.5	A1cf,Afp,Alb,Apoa2,Afp29,Pik3c2g,Hoga1	https://pubmed.ncbi.nlm.nih.gov/30787437/	https://pubmed.ncbi.nlm.nih.gov/29474909/
Mesencephalon/MHB	E9.5	Pax5,En1,Fgf8,Pax3,Pax7,Dmbx1	https://pubmed.ncbi.nlm.nih.gov/9159136/	https://pubmed.ncbi.nlm.nih.gov/21569278/	https://pubmed.ncbi.nlm.nih.gov/27273073/	https://pubmed.ncbi.nlm.nih.gov/11641229/	https://pubmed.ncbi.nlm.nih.gov/11744391/
Neuron progenitor cells	E9.5	Mybl1,Prmt8,Gadd45g,Cdkn1c,Btg2	https://pubmed.ncbi.nlm.nih.gov/30787437/	https://pubmed.ncbi.nlm.nih.gov/29474909/	https://pubmed.ncbi.nlm.nih.gov/28691197/
Di/telencephalon	E9.5	Emx2,Pax6,Sox5,Sox6,Wnt8b	https://pubmed.ncbi.nlm.nih.gov/15917450/	https://pubmed.ncbi.nlm.nih.gov/11739261/	https://pubmed.ncbi.nlm.nih.gov/19657336/
Spinal cord (ventral)	E9.5	Foxb1,Pax6,Crabp2	https://pubmed.ncbi.nlm.nih.gov/30787436/	https://pubmed.ncbi.nlm.nih.gov/18064677/	https://pubmed.ncbi.nlm.nih.gov/11880342/
Spinal cord (dorsal)	E9.5	Pth2r,Fabp7,Pax3,Fzd10,Hes5	https://pubmed.ncbi.nlm.nih.gov/30787437/	https://pubmed.ncbi.nlm.nih.gov/29434377/	https://pubmed.ncbi.nlm.nih.gov/29474909/
Neural crest (PNS neurons)	E9.5	Ppp1r1c,Syt13,Shox2,Ptprr,Pcbp3	https://pubmed.ncbi.nlm.nih.gov/30787437/	https://pubmed.ncbi.nlm.nih.gov/12351197/	https://pubmed.ncbi.nlm.nih.gov/26773914/
Neural crest (PNS glia)	E9.5	Sox10,Dlx2,Foxd3,Pax3	https://pubmed.ncbi.nlm.nih.gov/30787436/	https://pubmed.ncbi.nlm.nih.gov/7546735/
Retinal primordium	E9.5	Pax2,Nlgn1,Six3	https://pubmed.ncbi.nlm.nih.gov/8951055/	https://pubmed.ncbi.nlm.nih.gov/21031560/	https://pubmed.ncbi.nlm.nih.gov/12163408/
Roof plate	E9.5	Lmx1a,Msx1	https://pubmed.ncbi.nlm.nih.gov/10693804/	https://pubmed.ncbi.nlm.nih.gov/14973289/
Apical ectodermal ridge	E9.5	Fgf8,Msx2,Rspo2	https://pubmed.ncbi.nlm.nih.gov/30787437/	https://pubmed.ncbi.nlm.nih.gov/18956316/
Motor neurons	E9.5	Mnx1,Isl2,Lhx3,Lhx4	https://pubmed.ncbi.nlm.nih.gov/25346659/	https://pubmed.ncbi.nlm.nih.gov/9865699/	https://pubmed.ncbi.nlm.nih.gov/14766174/
White blood cells	E10.5	Ms4a4a,Apoe,Lyz2,Selenop,Ptprc,Ly86	https://pubmed.ncbi.nlm.nih.gov/30787437/	https://pubmed.ncbi.nlm.nih.gov/29474909/
Megakaryocytes	E10.5	Pf4,Itgb3,Itga2b,Ppbp,Cd226	https://pubmed.ncbi.nlm.nih.gov/30787437/	https://pubmed.ncbi.nlm.nih.gov/29474909/
Definitive erythroid cells	E10.5	Tspan8,Snca,Hbb-bs,Abcb4,Slc4a1,Kel,Hbb-y,Hba-x	https://pubmed.ncbi.nlm.nih.gov/30787437/	https://pubmed.ncbi.nlm.nih.gov/29474909/	https://www.ncbi.nlm.nih.gov/pubmed/16263786
Noradrenergic neurons	E10.5	Hand2,Dbh,Phox2a,Phox2b,Ascl1	https://pubmed.ncbi.nlm.nih.gov/17531968/	https://pubmed.ncbi.nlm.nih.gov/7688735/	https://pubmed.ncbi.nlm.nih.gov/32094113/	https://pubmed.ncbi.nlm.nih.gov/15133515/
Olfactory sensory neurons	E10.5	Fstl5,Dscaml1,Lhx2	https://pubmed.ncbi.nlm.nih.gov/26670777/	https://pubmed.ncbi.nlm.nih.gov/20882566/	https://pubmed.ncbi.nlm.nih.gov/15456728/
Di/mesencephalon inhibitory neurons	E10.5	Gad1,Otx2,Gata3	https://pubmed.ncbi.nlm.nih.gov/22674258/	https://pubmed.ncbi.nlm.nih.gov/30096314/	https://pubmed.ncbi.nlm.nih.gov/16738237/
Spinal cord inhibitory neurons	E10.5	Slc6a5,Pax2,Npy,Hoxb8,Hoxb6	https://pubmed.ncbi.nlm.nih.gov/30096314/	https://pubmed.ncbi.nlm.nih.gov/22700964/	https://pubmed.ncbi.nlm.nih.gov/27939388/	https://pubmed.ncbi.nlm.nih.gov/16093392/
Spinal cord excitatory neurons	E10.5	Ebf1,Ebf3,Car10,Lmx1b,Hoxb8,Hoxb6	https://pubmed.ncbi.nlm.nih.gov/30096314/	https://pubmed.ncbi.nlm.nih.gov/15229182/	https://pubmed.ncbi.nlm.nih.gov/30787437/
Di/mesencephalon excitatory neurons	E10.5	Tcf7l2,Slc17a6,Barhl1,Shox2	https://pubmed.ncbi.nlm.nih.gov/17261798/	https://pubmed.ncbi.nlm.nih.gov/22674258/	https://pubmed.ncbi.nlm.nih.gov/33664406/	https://pubmed.ncbi.nlm.nih.gov/30096314/
Intermediate progenitor cells	E10.5	Eomes,Pax6,Lhx2,Tbr1	https://pubmed.ncbi.nlm.nih.gov/30787437/	https://pubmed.ncbi.nlm.nih.gov/32238264/	https://pubmed.ncbi.nlm.nih.gov/18940588/	https://pubmed.ncbi.nlm.nih.gov/15634788/
Inhibitory interneurons	E10.5	Dlx6,Dlx1,Dlx2	https://pubmed.ncbi.nlm.nih.gov/30787437/	https://pubmed.ncbi.nlm.nih.gov/26793053/
Early chondrocytes	E10.5	Itga11,Atp1a2,Lamc3,Epha7	https://pubmed.ncbi.nlm.nih.gov/30787437/	https://pubmed.ncbi.nlm.nih.gov/30632962/	https://pubmed.ncbi.nlm.nih.gov/25637957/	https://pubmed.ncbi.nlm.nih.gov/24371811/
Myocytes	E10.5	Mylk4,Neb,Myh3,Tpm2,Acta2	https://pubmed.ncbi.nlm.nih.gov/30787437/	https://pubmed.ncbi.nlm.nih.gov/24509862/
Cardiomyocytes	E10.5	Tnnt2,Myl4,Myl7	https://pubmed.ncbi.nlm.nih.gov/30787436/
Epidermis	E11.5	Lmx1b,Notch1,Notch3	https://pubmed.ncbi.nlm.nih.gov/30787437/	https://pubmed.ncbi.nlm.nih.gov/23924630/	https://pubmed.ncbi.nlm.nih.gov/29906411/
Retinal neurons	E11.5	Rorb,Trpm3,Epha6	https://pubmed.ncbi.nlm.nih.gov/19805139/	https://pubmed.ncbi.nlm.nih.gov/25679224/	https://pubmed.ncbi.nlm.nih.gov/21490208/
Retinal pigment cells	E11.5	Tyr,Oca2,Trpm1	https://pubmed.ncbi.nlm.nih.gov/12040030/	https://pubmed.ncbi.nlm.nih.gov/21392365/	https://pubmed.ncbi.nlm.nih.gov/28549093/
Connective tissue progenitors	E11.5	Col6a6,Il1rapl2,Meox2,Tgfb2,Adamts9,Postn,Ror1	https://pubmed.ncbi.nlm.nih.gov/30787437/	https://pubmed.ncbi.nlm.nih.gov/25249460/
Midgut/Hindgut epithelium	E11.5	Gata4,Onecut2,Nr5a2	https://pubmed.ncbi.nlm.nih.gov/15381696/	https://pubmed.ncbi.nlm.nih.gov/27474396/
Lung epithelium	E11.5	Foxp2,Etv5,Mecom,Nkx2-1	https://pubmed.ncbi.nlm.nih.gov/17428829/	https://pubmed.ncbi.nlm.nih.gov/28351980/	https://pubmed.ncbi.nlm.nih.gov/15264213/
Pancreatic epithelium	E11.5	Nkx2-2,Nr5a2,Onecut1,Adamts1	https://pubmed.ncbi.nlm.nih.gov/17202186/	https://pubmed.ncbi.nlm.nih.gov/25063451/	https://pubmed.ncbi.nlm.nih.gov/30831323/	https://pubmed.ncbi.nlm.nih.gov/12049787/
Foregut epithelium	E11.5	Cym,Sox2,Gata4,Mecom	https://pubmed.ncbi.nlm.nih.gov/30787437/	https://pubmed.ncbi.nlm.nih.gov/22679103/	https://www.biorxiv.org/content/10.1101/2020.08.21.260539v3.full
Brain endothelium	E13.5	Slc2a1,Esrrg,Lrp8	https://pubmed.ncbi.nlm.nih.gov/32698806/	https://pubmed.ncbi.nlm.nih.gov/30787437/	https://pubmed.ncbi.nlm.nih.gov/14617749/
Liver endothelium	E13.5	Lyve1,Stab2,Gata4	https://pubmed.ncbi.nlm.nih.gov/17626278/	https://pubmed.ncbi.nlm.nih.gov/29844586/

## Sheet: Table. S3
Supplementary Table 3. Genes which are significantly changing with the three top PCs of neuromesodermal progenitors (NMP) cells
* We performed either Pearson correlation or generalized linear regression using the fit_models function of Monocle/3 on the top 5,000 most highly variables genes within E8.5b NMPs
** Only the results with abs(Pearson corr) > 0.2 and Pearson FDR < 0.05 are shown here
Gene ID	Gene name	TF?	GLM estimate	GLM q-value	Pearson corr	Pearson FDR	Correlated to which PC
ENSMUSG00000062327	T	yes	0.148943	0	0.66706	0	PC 1
ENSMUSG00000019880	Rspo3	no	0.149356	0	0.662579	0	PC 1
ENSMUSG00000024987	Cyp26a1	no	0.188188	0	0.585501	0	PC 1
ENSMUSG00000009900	Wnt3a	no	0.126545	0	0.583713	0	PC 1
ENSMUSG00000037736	Limch1	no	0.0917943	0	0.554069	0	PC 1
ENSMUSG00000025219	Fgf8	no	0.11399	0	0.523093	0	PC 1
ENSMUSG00000023972	Ptk7	no	0.0627332	0	0.521651	0	PC 1
ENSMUSG00000022101	Fgf17	no	0.116601	0	0.492967	0	PC 1
ENSMUSG00000042501	Cpa6	no	0.241003	0	0.48013	0	PC 1
ENSMUSG00000023781	Hes7	yes	0.105047	0	0.453578	0	PC 1
ENSMUSG00000025321	Itgb8	no	0.121117	0	0.447882	0	PC 1
ENSMUSG00000078706	Gm53	no	0.149853	0	0.442004	0	PC 1
ENSMUSG00000028369	Svep1	no	0.132595	0	0.419877	0	PC 1
ENSMUSG00000106379	Lhfpl3	no	0.132668	0	0.413636	0	PC 1
ENSMUSG00000030699	Tbx6	yes	0.22606	0	0.411919	0	PC 1
ENSMUSG00000022895	Ets2	yes	0.162044	0	0.410067	0	PC 1
ENSMUSG00000024524	Gnal	no	0.161641	0	0.409301	0	PC 1
ENSMUSG00000027954	Efna1	no	0.218671	0	0.406918	0	PC 1
ENSMUSG00000021314	Amph	no	0.172239	0	0.404912	0	PC 1
ENSMUSG00000036943	Rab8b	no	0.126733	0	0.38881	0	PC 1
ENSMUSG00000032366	Tpm1	no	0.17183	0	0.384063	0	PC 1
ENSMUSG00000005503	Evx1	yes	0.106538	0	0.362436	0	PC 1
ENSMUSG00000054555	Adam12	no	0.206116	0	0.361943	0	PC 1
ENSMUSG00000023906	Cldn6	no	0.242323	0	0.354469	0	PC 1
ENSMUSG00000020181	Nav3	no	0.149476	0	0.348842	0	PC 1
ENSMUSG00000045658	Pid1	no	0.123631	5.3449e-291	0.348544	0	PC 1
ENSMUSG00000031673	Cdh11	no	0.107527	0	0.346016	0	PC 1
ENSMUSG00000021699	Pde4d	no	0.104358	0	0.34556	0	PC 1
ENSMUSG00000030170	Wnt5b	no	0.0547319	0	0.344153	0	PC 1
ENSMUSG00000027102	Hoxd8	yes	0.182639	0	0.341488	0	PC 1
ENSMUSG00000039316	Rftn1	no	0.159391	0	0.338535	0	PC 1
ENSMUSG00000026437	Cdk18	no	0.146071	0	0.338423	0	PC 1
ENSMUSG00000031963	Bmper	no	0.38654	3.51831e-24	0.336823	0	PC 1
ENSMUSG00000109936	RP23-145I16.5	no	0.0737786	0	0.336253	0	PC 1
ENSMUSG00000001661	Hoxc6	yes	0.0597826	0	0.334556	0	PC 1
ENSMUSG00000001657	Hoxc8	yes	0.0562582	0	0.324179	0	PC 1
ENSMUSG00000026765	Lypd6b	no	0.0897308	7.12215e-267	0.322015	0	PC 1
ENSMUSG00000049336	Tenm2	no	0.109363	0	0.315308	0	PC 1
ENSMUSG00000036617	Etl4	no	0.0810532	0	0.314923	0	PC 1
ENSMUSG00000097207	6030443J06Rik	no	0.103549	7.4358e-292	0.311312	0	PC 1
ENSMUSG00000031074	Fgf3	no	0.238831	1.67165e-177	0.308216	0	PC 1
ENSMUSG00000048450	Msx1	yes	0.0738327	4.17929e-284	0.302279	0	PC 1
ENSMUSG00000055639	Dach1	yes	0.0734009	0	0.300822	3.80518e-307	PC 1
ENSMUSG00000035245	Eogt	no	0.172501	3.30515e-236	0.300078	1.44212e-305	PC 1
ENSMUSG00000043342	Hoxd9	yes	0.246891	4.0119e-244	0.296101	3.56208e-297	PC 1
ENSMUSG00000058145	Adamts17	no	0.0837786	2.18013e-254	0.292039	9.71588e-289	PC 1
ENSMUSG00000036139	Hoxc9	yes	0.0800838	3.23232e-225	0.28873	5.73816e-282	PC 1
ENSMUSG00000070880	Gad1	no	0.0900586	8.54222e-216	0.287891	2.89242e-280	PC 1
ENSMUSG00000044042	Fmn1	no	0.100901	4.54273e-263	0.284808	4.65021e-274	PC 1
ENSMUSG00000022485	Hoxc5	yes	0.06567	3.3908e-265	0.28161	1.03876e-267	PC 1
ENSMUSG00000038227	Hoxa9	yes	0.0581861	1.37144e-250	0.281242	5.51036e-267	PC 1
ENSMUSG00000020099	Unc5b	no	0.0958263	6.87401e-223	0.27976	4.48986e-264	PC 1
ENSMUSG00000022283	Pabpc1	no	0.0344723	0	0.277983	1.31109e-260	PC 1
ENSMUSG00000044221	Grsf1	no	0.049268	8.7264e-273	0.275945	1.16406e-256	PC 1
ENSMUSG00000028655	Mfsd2a	no	0.125398	1.97033e-205	0.274662	3.36496e-254	PC 1
ENSMUSG00000007379	Dennd2c	no	0.379877	8.77957e-93	0.270185	1.0566e-245	PC 1
ENSMUSG00000036040	Adamtsl2	no	0.291069	1.49053e-155	0.269222	6.6899e-244	PC 1
ENSMUSG00000032698	Lmo2	no	0.171201	4.19069e-193	0.269147	9.21144e-244	PC 1
ENSMUSG00000026956	Uap1l1	no	0.32124	8.4909e-96	0.268162	6.32583e-242	PC 1
ENSMUSG00000004231	Pax2	yes	0.068195	1.16008e-193	0.267984	1.3463e-241	PC 1
ENSMUSG00000034177	Rnf43	no	0.177413	2.52066e-176	0.267314	2.35266e-240	PC 1
ENSMUSG00000054889	Dsp	no	0.115842	2.54074e-227	0.26577	1.6952e-237	PC 1
ENSMUSG00000047881	Rell1	no	0.0923847	6.21696e-287	0.263968	3.40123e-234	PC 1
ENSMUSG00000000142	Axin2	no	0.0717929	9.78384e-209	0.263955	3.57689e-234	PC 1
ENSMUSG00000021835	Bmp4	no	0.198015	1.86714e-178	0.263057	1.56654e-232	PC 1
ENSMUSG00000021994	Wnt5a	no	0.0567585	0	0.258492	2.76685e-224	PC 1
ENSMUSG00000026478	Lamc1	no	0.0500275	0	0.25736	2.8687e-222	PC 1
ENSMUSG00000023067	Cdkn1a	no	0.143691	1.00361e-169	0.255488	5.907e-219	PC 1
ENSMUSG00000061048	Cdh3	no	0.17008	7.91322e-189	0.254235	9.36445e-217	PC 1
ENSMUSG00000023800	Tiam2	no	0.144712	5.925e-172	0.252651	5.45363e-214	PC 1
ENSMUSG00000025082	Vwa2	no	0.0789127	9.95676e-187	0.248851	1.93856e-207	PC 1
ENSMUSG00000070327	Rnf213	no	0.188463	1.62899e-143	0.247934	7.1064e-206	PC 1
ENSMUSG00000031661	Nkd1	no	0.0596556	1.92789e-192	0.244295	1.0018e-199	PC 1
ENSMUSG00000003436	Dll3	no	0.0742204	2.08886e-198	0.241813	1.36657e-195	PC 1
ENSMUSG00000026923	Notch1	no	0.0688793	1.68024e-201	0.241796	1.45617e-195	PC 1
ENSMUSG00000034936	Arl4d	no	0.375644	1.19656e-07	0.241272	1.07388e-194	PC 1
ENSMUSG00000019647	Sema6a	no	0.0290606	4.18618e-295	0.240729	8.42613e-194	PC 1
ENSMUSG00000030315	Vgll4	no	0.0516571	7.49675e-195	0.239485	9.32685e-192	PC 1
ENSMUSG00000025776	Crispld1	no	0.107695	5.18622e-182	0.23759	1.15328e-188	PC 1
ENSMUSG00000050917	Fgf4	no	0.238225	8.93307e-142	0.236885	1.58706e-187	PC 1
ENSMUSG00000047786	Lix1	no	0.038174	1.94e-147	0.235938	5.35986e-186	PC 1
ENSMUSG00000031995	St14	no	0.207766	5.6028e-136	0.235814	8.43243e-186	PC 1
ENSMUSG00000033060	Lmo7	no	0.0666918	1.25875e-177	0.235078	1.28989e-184	PC 1
ENSMUSG00000044338	Aplnr	no	0.240971	7.85352e-96	0.234318	2.10919e-183	PC 1
ENSMUSG00000042988	Notum	no	0.0663654	1.3613e-142	0.233864	1.11957e-182	PC 1
ENSMUSG00000057058	Skap1	no	0.14012	9.09472e-148	0.233453	5.04755e-182	PC 1
ENSMUSG00000022261	Sdc2	no	0.0574139	8.36974e-258	0.232292	3.50456e-180	PC 1
ENSMUSG00000029245	Epha5	no	0.0281364	4.47655e-275	0.232148	5.9215e-180	PC 1
ENSMUSG00000043496	Tril	no	0.0742835	5.27856e-159	0.231039	3.33235e-178	PC 1
ENSMUSG00000020608	Smc6	no	0.0682635	0	0.229444	1.06056e-175	PC 1
ENSMUSG00000022636	Alcam	no	0.0422346	4.71454e-175	0.226841	1.16571e-171	PC 1
ENSMUSG00000038112	AW551984	no	0.155502	4.464e-126	0.224823	1.46769e-168	PC 1
ENSMUSG00000060548	Tnfrsf19	no	0.0319235	3.03308e-190	0.22357	1.18296e-166	PC 1
ENSMUSG00000031523	Dlc1	no	0.0816765	5.77608e-152	0.223478	1.62832e-166	PC 1
ENSMUSG00000022367	Has2	no	0.0963275	1.4596e-112	0.217654	8.55174e-158	PC 1
ENSMUSG00000066720	Cldn9	no	0.160258	4.04855e-101	0.217092	5.7585e-157	PC 1
ENSMUSG00000042102	Dmgdh	no	0.15516	1.19659e-130	0.215492	1.25921e-154	PC 1
ENSMUSG00000032179	Bmp5	no	0.102416	9.7167e-116	0.215168	3.72557e-154	PC 1
ENSMUSG00000059742	Kcnh7	no	0.111209	2.51434e-179	0.212452	3.15624e-150	PC 1
ENSMUSG00000036264	Fstl4	no	0.121357	2.06886e-112	0.210093	7.33269e-147	PC 1
ENSMUSG00000050966	Lin28a	yes	0.041716	2.17602e-205	0.209858	1.56973e-146	PC 1
ENSMUSG00000032198	Dock6	no	0.0638693	2.93397e-161	0.207903	8.9679e-144	PC 1
ENSMUSG00000026497	Mixl1	yes	0.411863	1.58464e-10	0.20665	5.07381e-142	PC 1
ENSMUSG00000044707	Ccnjl	no	0.0325877	1.22278e-155	0.205979	4.34609e-141	PC 1
ENSMUSG00000044921	Rassf9	no	0.245456	1.52903e-47	0.205511	1.93947e-140	PC 1
ENSMUSG00000059022	Kcp	no	0.117614	7.06248e-112	0.204376	7.15855e-139	PC 1
ENSMUSG00000024789	Jak2	no	0.0575835	4.21626e-134	0.204218	1.17607e-138	PC 1
ENSMUSG00000028327	Stra6l	no	0.0640928	2.12659e-111	0.203758	5.03388e-138	PC 1
ENSMUSG00000033420	Antxr1	no	0.122674	3.2729e-125	0.203029	5.01484e-137	PC 1
ENSMUSG00000075304	Sp5	yes	0.0832815	3.25184e-108	0.202967	6.07812e-137	PC 1
ENSMUSG00000005251	Ripk4	no	0.141668	5.90046e-97	0.20267	1.53925e-136	PC 1
ENSMUSG00000041624	Gucy1a2	no	0.0552053	0	0.201008	2.7853e-134	PC 1
ENSMUSG00000066687	Zbtb16	yes	0.0388834	1.4105e-230	0.200795	5.39601e-134	PC 1
ENSMUSG00000032036	Kirrel3	no	-0.0742628	5.98224e-89	-0.200043	5.56759e-133	PC 1
ENSMUSG00000053580	Tanc2	no	-0.0286392	1.01477e-152	-0.200446	1.59672e-133	PC 1
ENSMUSG00000034687	Fras1	no	-0.0258005	9.61527e-94	-0.202045	1.09153e-135	PC 1
ENSMUSG00000004633	Chn2	no	-0.0393284	3.31432e-67	-0.202595	1.94199e-136	PC 1
ENSMUSG00000063142	Kcnma1	no	-0.0605413	1.71526e-82	-0.20276	1.16133e-136	PC 1
ENSMUSG00000035000	Dpp4	no	-0.163485	1.56668e-57	-0.202954	6.31263e-137	PC 1
ENSMUSG00000024366	Gfra3	no	-0.0886158	2.30901e-82	-0.203709	5.8736e-138	PC 1
ENSMUSG00000018697	Aatf	no	-0.0296599	3.65687e-81	-0.203994	2.39395e-138	PC 1
ENSMUSG00000020627	Klhl29	no	-0.0475804	7.26246e-78	-0.204238	1.10886e-138	PC 1
ENSMUSG00000022094	Slc39a14	no	-0.0379635	1.23455e-76	-0.204502	4.81835e-139	PC 1
ENSMUSG00000064052	Gm5089	no	-0.077935	5.93579e-74	-0.206507	8.02744e-142	PC 1
ENSMUSG00000054720	Lrrc8c	no	-0.0470579	3.76011e-79	-0.207202	8.59618e-143	PC 1
ENSMUSG00000025997	Ikzf2	yes	-0.0453468	1.28782e-100	-0.209166	1.49322e-145	PC 1
ENSMUSG00000041078	Grid1	no	-0.0627891	1.35322e-91	-0.20941	6.74785e-146	PC 1
ENSMUSG00000065954	Tacc1	no	-0.0325066	6.52464e-89	-0.209456	5.81823e-146	PC 1
ENSMUSG00000052539	Magi3	no	-0.0270689	3.32937e-120	-0.209917	1.29893e-146	PC 1
ENSMUSG00000027763	Mbnl1	no	-0.0276243	5.58297e-91	-0.210003	9.82137e-147	PC 1
ENSMUSG00000086353	Gm13481	no	-0.200958	1.43225e-43	-0.210236	4.60695e-147	PC 1
ENSMUSG00000054423	Cadps	no	-0.037606	6.06347e-94	-0.210283	3.96893e-147	PC 1
ENSMUSG00000021557	Agtpbp1	no	-0.0363725	1.31634e-84	-0.210289	3.89166e-147	PC 1
ENSMUSG00000028033	Kcnq5	no	-0.050488	5.81274e-84	-0.210345	3.24934e-147	PC 1
ENSMUSG00000024548	Setbp1	yes	-0.0253962	2.3521e-191	-0.21037	3.0011e-147	PC 1
ENSMUSG00000051111	Sv2c	no	-0.119141	1.43901e-85	-0.212935	6.38232e-151	PC 1
ENSMUSG00000024064	Galnt14	no	-0.0959133	6.00894e-87	-0.213034	4.6083e-151	PC 1
ENSMUSG00000020866	Cacna1g	no	-0.148692	9.02334e-75	-0.213842	3.13684e-152	PC 1
ENSMUSG00000045589	Frrs1l	no	-0.123232	4.491e-80	-0.214746	1.53033e-153	PC 1
ENSMUSG00000042807	Hecw2	no	-0.0736603	6.5001e-111	-0.214949	7.76369e-154	PC 1
ENSMUSG00000005892	Trh	no	-0.107217	1.70764e-77	-0.215854	3.72584e-155	PC 1
ENSMUSG00000008305	Tle1	no	-0.0334702	3.85731e-107	-0.216201	1.16058e-155	PC 1
ENSMUSG00000043456	Zfp536	yes	-0.139296	3.98286e-99	-0.216599	3.03079e-156	PC 1
ENSMUSG00000038859	Baiap2l1	no	-0.0437903	4.7788e-104	-0.216731	1.94312e-156	PC 1
ENSMUSG00000029461	Fam168a	no	-0.0454357	1.17269e-95	-0.216941	9.55357e-157	PC 1
ENSMUSG00000021130	Galnt16	no	-0.0836799	7.76924e-87	-0.217676	7.93903e-158	PC 1
ENSMUSG00000039716	Dock3	no	-0.0605479	2.58658e-87	-0.218352	7.95731e-159	PC 1
ENSMUSG00000041836	Ptpre	no	-0.193609	1.24032e-55	-0.218801	1.72095e-159	PC 1
ENSMUSG00000042359	Osbpl6	no	-0.0425699	3.4486e-116	-0.220679	2.71188e-162	PC 1
ENSMUSG00000048960	Prex2	no	-0.0292989	1.44737e-120	-0.221028	8.13949e-163	PC 1
ENSMUSG00000024109	Nrxn1	no	-0.0494225	1.76055e-95	-0.222469	5.48482e-165	PC 1
ENSMUSG00000060371	Caln1	no	-0.082705	9.64481e-97	-0.223251	3.59536e-166	PC 1
ENSMUSG00000035187	Nkx6-1	yes	-0.14123	1.71816e-103	-0.223656	8.76381e-167	PC 1
ENSMUSG00000045608	Dbx2	yes	-0.261411	7.3255e-93	-0.224155	1.52839e-167	PC 1
ENSMUSG00000051331	Cacna1c	no	-0.0352445	7.0528e-121	-0.224411	6.23847e-168	PC 1
ENSMUSG00000066113	Adamtsl1	no	-0.0802574	5.26988e-92	-0.224707	2.2018e-168	PC 1
ENSMUSG00000024227	Pdzph1	no	-0.203932	1.75227e-80	-0.224914	1.06828e-168	PC 1
ENSMUSG00000048636	A730049H05Rik	no	-0.126346	2.0969e-76	-0.226237	9.93897e-171	PC 1
ENSMUSG00000021087	Rtn1	no	-0.072026	7.59118e-97	-0.226546	3.32208e-171	PC 1
ENSMUSG00000052852	Reep1	no	-0.0487139	9.244e-113	-0.226939	8.24301e-172	PC 1
ENSMUSG00000031073	Fgf15	no	-0.0613015	2.14962e-86	-0.226983	7.08435e-172	PC 1
ENSMUSG00000024743	Syt7	no	-0.0619197	5.82951e-87	-0.227619	7.33023e-173	PC 1
ENSMUSG00000001211	Agpat3	no	-0.0504243	8.15176e-159	-0.227688	5.74609e-173	PC 1
ENSMUSG00000037860	Aim2	no	-0.0503715	3.42998e-107	-0.228504	3.10658e-174	PC 1
ENSMUSG00000041757	Plekha6	no	-0.100922	2.69005e-92	-0.229665	4.78547e-176	PC 1
ENSMUSG00000026343	Gpr39	no	-0.168914	2.56569e-30	-0.230636	1.42921e-177	PC 1
ENSMUSG00000027204	Fbn1	no	-0.063269	2.74176e-109	-0.230942	4.73103e-178	PC 1
ENSMUSG00000055067	Smyd3	no	-0.0328394	9.13935e-201	-0.23127	1.44345e-178	PC 1
ENSMUSG00000039197	Adk	no	-0.0231478	2.02236e-198	-0.231562	5.0103e-179	PC 1
ENSMUSG00000027799	Nbea	no	-0.0250335	2.20374e-190	-0.232422	2.18844e-180	PC 1
ENSMUSG00000001768	Rin2	no	-0.0364452	4.87515e-122	-0.232878	4.1287e-181	PC 1
ENSMUSG00000028444	Cntfr	no	-0.0521529	2.26351e-100	-0.233266	9.97598e-182	PC 1
ENSMUSG00000049690	Nckap5	no	-0.063847	9.65952e-123	-0.233661	2.35401e-182	PC 1
ENSMUSG00000056073	Grik2	no	-0.0956548	8.49486e-122	-0.234022	6.27096e-183	PC 1
ENSMUSG00000027004	Frzb	no	-0.0535696	1.4883e-85	-0.234438	1.35929e-183	PC 1
ENSMUSG00000020701	Tmem132e	no	-0.171883	2.94769e-87	-0.234498	1.09431e-183	PC 1
ENSMUSG00000052848	C130026L21Rik	no	-0.170822	1.1858e-111	-0.234559	8.75668e-184	PC 1
ENSMUSG00000059173	Pde1a	no	-0.0485379	1.73469e-93	-0.234775	3.94652e-184	PC 1
ENSMUSG00000041708	Mpped1	no	-0.0728552	1.01222e-106	-0.235907	5.9811e-186	PC 1
ENSMUSG00000040270	Bach2	yes	-0.0312921	4.17119e-150	-0.236364	1.10209e-186	PC 1
ENSMUSG00000028926	Cdk14	no	-0.0293012	2.94128e-175	-0.236451	7.96767e-187	PC 1
ENSMUSG00000028360	Slc44a5	no	-0.0840501	4.636e-119	-0.237042	8.83198e-188	PC 1
ENSMUSG00000020183	Cpm	no	-0.0948283	3.32021e-96	-0.237104	7.03847e-188	PC 1
ENSMUSG00000062991	Nrg1	no	-0.0522916	6.72075e-119	-0.237521	1.4813e-188	PC 1
ENSMUSG00000030257	Srgap3	no	-0.0591479	2.58085e-155	-0.237522	1.4813e-188	PC 1
ENSMUSG00000020467	Efemp1	no	-0.120995	2.22298e-111	-0.238005	2.43496e-189	PC 1
ENSMUSG00000042348	Arl15	no	-0.023589	5.2316e-180	-0.238067	1.93255e-189	PC 1
ENSMUSG00000026482	Rgl1	no	-0.0558115	4.67832e-118	-0.238091	1.77182e-189	PC 1
ENSMUSG00000034310	Tmem132d	no	-0.0595221	7.04106e-107	-0.239021	5.36952e-191	PC 1
ENSMUSG00000039976	Tbc1d16	no	-0.0392448	3.27443e-120	-0.239665	4.73552e-192	PC 1
ENSMUSG00000055202	Zfp811	yes	-0.0667	2.57428e-117	-0.239928	1.75654e-192	PC 1
ENSMUSG00000029168	Dpysl5	no	-0.0371084	3.24392e-159	-0.241248	1.17359e-194	PC 1
ENSMUSG00000030226	Lmo3	no	-0.128748	2.07887e-99	-0.241897	9.94728e-196	PC 1
ENSMUSG00000032238	Rora	yes	-0.0279243	1.67146e-184	-0.242787	3.30605e-197	PC 1
ENSMUSG00000029050	Ski	no	-0.0363769	1.31638e-135	-0.242978	1.59015e-197	PC 1
ENSMUSG00000022358	Fbxo32	no	-0.114111	5.91336e-101	-0.242993	1.50801e-197	PC 1
ENSMUSG00000052727	Map1b	no	-0.0267674	4.9749e-171	-0.243218	6.35356e-198	PC 1
ENSMUSG00000060988	Galnt13	no	-0.0568412	6.1842e-146	-0.244477	4.97875e-200	PC 1
ENSMUSG00000027784	Ppm1l	no	-0.0340902	8.11152e-161	-0.244606	3.02812e-200	PC 1
ENSMUSG00000043531	Sorcs1	no	-0.100814	5.1227e-131	-0.244755	1.71069e-200	PC 1
ENSMUSG00000003974	Grm3	no	-0.103035	5.43582e-125	-0.245458	1.11853e-201	PC 1
ENSMUSG00000009772	Nuak2	no	-0.0553148	6.65695e-103	-0.246756	7.11042e-204	PC 1
ENSMUSG00000097039	Pvt1	no	-0.0246896	1.98162e-92	-0.246842	5.09855e-204	PC 1
ENSMUSG00000032826	Ank2	no	-0.0313618	1.62418e-186	-0.247724	1.61293e-205	PC 1
ENSMUSG00000027684	Mecom	yes	-0.0935196	7.46074e-119	-0.24828	1.82509e-206	PC 1
ENSMUSG00000022122	Ednrb	no	-0.181065	3.40654e-90	-0.24855	6.31287e-207	PC 1
ENSMUSG00000034912	Mdga2	no	-0.0670641	5.3694e-158	-0.248878	1.74684e-207	PC 1
ENSMUSG00000022265	Ank	no	-0.0634646	3.41383e-126	-0.249047	8.98534e-208	PC 1
ENSMUSG00000020176	Grb10	no	-0.0289745	0	-0.249073	8.14321e-208	PC 1
ENSMUSG00000049532	Sall2	yes	-0.0655642	1.28315e-134	-0.249287	3.50716e-208	PC 1
ENSMUSG00000071379	Hpcal1	no	-0.0576487	7.7854e-150	-0.249542	1.28404e-208	PC 1
ENSMUSG00000039323	Igfbp2	no	-0.0362507	5.85597e-111	-0.24968	7.43526e-209	PC 1
ENSMUSG00000004698	Hdac9	no	-0.0723216	1.23189e-145	-0.249863	3.61931e-209	PC 1
ENSMUSG00000030029	Lrig1	no	-0.0518758	6.95604e-169	-0.249923	2.86561e-209	PC 1
ENSMUSG00000035735	Dagla	no	-0.112945	9.42684e-113	-0.250304	6.32674e-210	PC 1
ENSMUSG00000051359	Ncald	no	-0.0931933	1.52424e-161	-0.251074	2.95937e-211	PC 1
ENSMUSG00000060487	Samd5	no	-0.144611	1.216e-132	-0.251913	1.04115e-212	PC 1
ENSMUSG00000063873	Slc24a3	no	-0.0571879	1.81741e-138	-0.252441	1.25978e-213	PC 1
ENSMUSG00000040612	Ildr2	no	-0.0483384	3.87678e-129	-0.252526	8.96601e-214	PC 1
ENSMUSG00000041540	Sox5	yes	-0.0761434	3.04201e-157	-0.253028	1.20506e-214	PC 1
ENSMUSG00000010025	Aldh3a2	no	-0.0858573	6.99281e-118	-0.253787	5.67078e-216	PC 1
ENSMUSG00000057715	A830018L16Rik	no	-0.0506033	4.34494e-125	-0.254195	1.0945e-216	PC 1
ENSMUSG00000038473	Nos1ap	no	-0.114486	6.75504e-150	-0.254823	8.66664e-218	PC 1
ENSMUSG00000028524	Sgip1	no	-0.0495814	4.35615e-143	-0.254991	4.39915e-218	PC 1
ENSMUSG00000040003	Magi2	no	-0.0655389	8.46133e-167	-0.255269	1.43142e-218	PC 1
ENSMUSG00000020297	Nsg2	no	-0.0980494	8.6397e-124	-0.255424	7.63869e-219	PC 1
ENSMUSG00000041703	Zic5	yes	-0.0512129	3.65504e-101	-0.255705	2.453e-219	PC 1
ENSMUSG00000031626	Sorbs2	no	-0.0556477	5.3751e-139	-0.255872	1.24959e-219	PC 1
ENSMUSG00000028883	Sema3a	no	-0.0313749	5.44208e-233	-0.256848	2.32985e-221	PC 1
ENSMUSG00000028399	Ptprd	no	-0.0479887	6.56636e-165	-0.257717	6.66913e-223	PC 1
ENSMUSG00000061517	Sox21	yes	-0.190897	7.15325e-112	-0.258145	1.14929e-223	PC 1
ENSMUSG00000031841	Cdh13	no	-0.0396239	2.04385e-93	-0.259767	1.4264e-226	PC 1
ENSMUSG00000030313	Dennd5b	no	-0.0362578	1.19635e-244	-0.261154	4.48522e-229	PC 1
ENSMUSG00000038718	Pbx3	yes	-0.0530577	1.66179e-162	-0.261995	1.34047e-230	PC 1
ENSMUSG00000047109	Cldn14	no	-0.153644	8.29124e-132	-0.262128	7.72218e-231	PC 1
ENSMUSG00000041670	Rims1	no	-0.0594998	1.23367e-138	-0.264053	2.38413e-234	PC 1
ENSMUSG00000039982	Dtx4	no	-0.0555488	1.78432e-137	-0.264128	1.74678e-234	PC 1
ENSMUSG00000031734	Irx3	yes	-0.0936876	1.22118e-133	-0.264442	4.64561e-235	PC 1
ENSMUSG00000002459	Rgs20	no	-0.0635286	2.45232e-143	-0.26482	9.40924e-236	PC 1
ENSMUSG00000022112	Gpc5	no	-0.136306	1.17895e-152	-0.264865	7.82844e-236	PC 1
ENSMUSG00000026748	Plxdc2	no	-0.0400562	1.33208e-156	-0.264963	5.17079e-236	PC 1
ENSMUSG00000024998	Plce1	no	-0.0525209	3.7382e-159	-0.265437	6.96254e-237	PC 1
ENSMUSG00000092083	Kcnb2	no	-0.12491	9.08416e-253	-0.266885	1.46433e-239	PC 1
ENSMUSG00000055214	Pld5	no	-0.0965929	2.10515e-154	-0.26712	5.37142e-240	PC 1
ENSMUSG00000028519	Dab1	no	-0.0322784	2.079e-150	-0.267384	1.75261e-240	PC 1
ENSMUSG00000062209	Erbb4	no	-0.103193	2.24891e-151	-0.267623	6.30476e-241	PC 1
ENSMUSG00000039683	Sdk1	no	-0.0467145	3.54931e-197	-0.268049	1.0241e-241	PC 1
ENSMUSG00000030075	Cntn3	no	-0.081644	5.5696e-162	-0.268183	5.78824e-242	PC 1
ENSMUSG00000036834	Plch1	no	-0.0351252	6.50565e-238	-0.268663	7.3715e-243	PC 1
ENSMUSG00000054162	Spock3	no	-0.0359337	5.06859e-171	-0.268951	2.13535e-243	PC 1
ENSMUSG00000055373	Fut9	no	-0.0635599	1.44004e-156	-0.269784	5.9295e-245	PC 1
ENSMUSG00000041112	Elmo1	no	-0.0352288	3.86961e-218	-0.269812	5.26253e-245	PC 1
ENSMUSG00000047907	Tshz2	yes	-0.0508846	1.10162e-167	-0.269977	2.59533e-245	PC 1
ENSMUSG00000039546	Ajap1	no	-0.0817434	3.97375e-139	-0.270285	6.88465e-246	PC 1
ENSMUSG00000021010	Npas3	yes	-0.0484935	7.24347e-209	-0.270335	5.56683e-246	PC 1
ENSMUSG00000074637	Sox2	yes	-0.0552988	2.30823e-144	-0.270337	5.54537e-246	PC 1
ENSMUSG00000054863	Fam19a5	no	-0.0451992	6.486e-155	-0.271136	1.72585e-247	PC 1
ENSMUSG00000023915	Tnfrsf21	no	-0.0425426	1.45656e-183	-0.272833	1.04434e-250	PC 1
ENSMUSG00000022454	Nell2	no	-0.065736	1.35837e-169	-0.273604	3.54614e-252	PC 1
ENSMUSG00000038587	Akap12	no	-0.059303	3.44743e-134	-0.27406	4.76518e-253	PC 1
ENSMUSG00000045312	Lhfpl2	no	-0.0398801	4.73352e-260	-0.274739	2.39931e-254	PC 1
ENSMUSG00000022307	Oxr1	no	-0.0603979	0	-0.274924	1.06489e-254	PC 1
ENSMUSG00000034573	Ptpn13	no	-0.0429379	5.43078e-222	-0.275388	1.37143e-255	PC 1
ENSMUSG00000028176	Lrrc7	no	-0.0606522	1.44601e-173	-0.278371	2.30908e-261	PC 1
ENSMUSG00000041992	Rapgef5	no	-0.0550534	5.0148e-195	-0.278427	1.80201e-261	PC 1
ENSMUSG00000020532	Acaca	no	-0.035444	4.06965e-306	-0.278567	9.64344e-262	PC 1
ENSMUSG00000024238	Zeb1	yes	-0.0368209	9.85025e-222	-0.280096	9.89475e-265	PC 1
ENSMUSG00000039943	Plcb4	no	-0.0380486	1.87326e-249	-0.282029	1.55051e-268	PC 1
ENSMUSG00000059974	Ntm	no	-0.0793553	4.13365e-170	-0.28204	1.48356e-268	PC 1
ENSMUSG00000066392	Nrxn3	no	-0.115553	1.19964e-164	-0.282259	5.48927e-269	PC 1
ENSMUSG00000025427	Rnf165	no	-0.0365521	4.48818e-246	-0.282667	8.54845e-270	PC 1
ENSMUSG00000021133	Susd6	no	-0.0555712	3.52433e-199	-0.284294	4.93547e-273	PC 1
ENSMUSG00000019817	Plagl1	yes	-0.0441936	6.30336e-156	-0.285466	2.23797e-275	PC 1
ENSMUSG00000027035	Cers6	no	-0.0432617	7.056e-218	-0.28696	2.202e-278	PC 1
ENSMUSG00000003534	Ddr1	no	-0.0536439	2.47693e-170	-0.289866	2.77649e-284	PC 1
ENSMUSG00000024211	Grm8	no	-0.0938784	1.11178e-168	-0.290313	3.39179e-285	PC 1
ENSMUSG00000024053	Emilin2	no	-0.0764849	3.35995e-171	-0.291974	1.31291e-288	PC 1
ENSMUSG00000026587	Astn1	no	-0.0682835	1.71619e-179	-0.292918	1.4855e-290	PC 1
ENSMUSG00000030110	Ret	no	-0.100802	1.57581e-161	-0.293449	1.185e-291	PC 1
ENSMUSG00000052572	Dlg2	no	-0.0759781	4.00444e-202	-0.29412	4.8201e-293	PC 1
ENSMUSG00000024302	Dtna	no	-0.0867718	5.4579e-176	-0.294799	1.86205e-294	PC 1
ENSMUSG00000007279	Scube2	no	-0.191501	1.2639e-105	-0.295907	9.06096e-297	PC 1
ENSMUSG00000001435	Col18a1	no	-0.0335806	6.72204e-255	-0.297063	3.40922e-299	PC 1
ENSMUSG00000031548	Sfrp1	no	-0.0613915	3.12047e-201	-0.298115	2.07102e-301	PC 1
ENSMUSG00000029563	Foxp2	yes	-0.0828016	2.25741e-219	-0.299113	1.60182e-303	PC 1
ENSMUSG00000035131	Brinp3	no	-0.253345	1.11061e-166	-0.299178	1.17237e-303	PC 1
ENSMUSG00000051177	Plcb1	no	-0.0707814	6.76095e-208	-0.299545	1.95945e-304	PC 1
ENSMUSG00000036053	Fmnl2	no	-0.0326244	5.53812e-289	-0.300598	1.12803e-306	PC 1
ENSMUSG00000021365	Nedd9	no	-0.0958819	1.44119e-201	-0.300697	6.98963e-307	PC 1
ENSMUSG00000046982	Tshz1	yes	-0.0712963	1.38951e-224	-0.300998	1.61048e-307	PC 1
ENSMUSG00000079157	Fam155a	no	-0.107847	7.09068e-204	-0.301425	0	PC 1
ENSMUSG00000027238	Frmd5	no	-0.0330172	1.06414e-257	-0.3016	0	PC 1
ENSMUSG00000070867	Trabd2b	no	-0.0729063	1.02557e-176	-0.302279	0	PC 1
ENSMUSG00000028677	Rnf220	no	-0.0320062	0	-0.303121	0	PC 1
ENSMUSG00000036356	Csgalnact1	no	-0.119053	1.98926e-183	-0.303985	0	PC 1
ENSMUSG00000042453	Reln	no	-0.0619776	3.46883e-197	-0.304021	0	PC 1
ENSMUSG00000073514	Dok6	no	-0.0748197	3.75036e-219	-0.304369	0	PC 1
ENSMUSG00000051910	Sox6	yes	-0.0699713	1.34123e-261	-0.304705	0	PC 1
ENSMUSG00000025892	Gria4	no	-0.0532491	8.27575e-168	-0.305672	0	PC 1
ENSMUSG00000048915	Efna5	no	-0.0363522	0	-0.311445	0	PC 1
ENSMUSG00000057716	Tmem178b	no	-0.14882	4.33455e-198	-0.312141	0	PC 1
ENSMUSG00000034295	Fhod3	no	-0.0424464	7.68828e-301	-0.312228	0	PC 1
ENSMUSG00000039841	Zfp800	yes	-0.0519525	9.31584e-284	-0.312964	0	PC 1
ENSMUSG00000003992	Ssbp2	no	-0.0369948	0	-0.313109	0	PC 1
ENSMUSG00000024598	Fbn2	no	-0.0795964	0	-0.314865	0	PC 1
ENSMUSG00000027070	Lrp2	no	-0.0475726	1.48764e-251	-0.315561	0	PC 1
ENSMUSG00000030519	Apba2	no	-0.0518519	1.00884e-219	-0.315763	0	PC 1
ENSMUSG00000022105	Rb1	no	-0.0604622	0	-0.316818	0	PC 1
ENSMUSG00000045215	Asxl3	no	-0.0462744	3.06583e-279	-0.317192	0	PC 1
ENSMUSG00000050288	Fzd2	no	-0.0458306	3.32981e-210	-0.317313	0	PC 1
ENSMUSG00000024713	Pcsk5	no	-0.0506388	0	-0.317632	0	PC 1
ENSMUSG00000030020	Prickle2	no	-0.0641287	0	-0.318156	0	PC 1
ENSMUSG00000016763	Scube1	no	-0.0939344	7.67165e-187	-0.322299	0	PC 1
ENSMUSG00000024325	Ring1	no	-0.0678665	7.98294e-225	-0.322996	0	PC 1
ENSMUSG00000029673	Auts2	no	-0.0375422	0	-0.324284	0	PC 1
ENSMUSG00000039620	6430573F11Rik	no	-0.0805183	4.16087e-249	-0.324565	0	PC 1
ENSMUSG00000021217	Tshz3	yes	-0.06706	1.84042e-286	-0.325008	0	PC 1
ENSMUSG00000025196	Cpn1	no	-0.167771	1.81658e-150	-0.326569	0	PC 1
ENSMUSG00000045591	Olig3	yes	-0.158884	1.6034e-232	-0.328249	0	PC 1
ENSMUSG00000020961	Ston2	no	-0.0724344	9.07511e-284	-0.3289	0	PC 1
ENSMUSG00000055799	Tcf7l1	yes	-0.0761342	1.1039e-295	-0.329397	0	PC 1
ENSMUSG00000052062	Pard3b	no	-0.0480206	0	-0.330115	0	PC 1
ENSMUSG00000050272	Dscam	no	-0.0892666	1.20806e-228	-0.331283	0	PC 1
ENSMUSG00000097767	Miat	no	-0.154505	1.3443e-200	-0.332323	0	PC 1
ENSMUSG00000032878	Ccdc85a	no	-0.196502	4.56235e-253	-0.332932	0	PC 1
ENSMUSG00000056553	Ptprn2	no	-0.0987695	3.74055e-259	-0.333619	0	PC 1
ENSMUSG00000021943	Gdf10	no	-0.138926	1.38489e-204	-0.334301	0	PC 1
ENSMUSG00000079055	Slc8a3	no	-0.092755	1.16808e-302	-0.335414	0	PC 1
ENSMUSG00000034488	Edil3	no	-0.0900142	5.42752e-269	-0.336147	0	PC 1
ENSMUSG00000047632	Fgfbp3	no	-0.0849766	5.38784e-189	-0.336905	0	PC 1
ENSMUSG00000058589	Anks1b	no	-0.143463	1.27491e-225	-0.338826	0	PC 1
ENSMUSG00000052512	Nav2	no	-0.0596486	0	-0.338897	0	PC 1
ENSMUSG00000035472	Slc25a21	no	-0.203287	4.44048e-149	-0.338914	0	PC 1
ENSMUSG00000052726	Kcnt2	no	-0.0505288	0	-0.33979	0	PC 1
ENSMUSG00000019820	Utrn	no	-0.0455125	0	-0.340263	0	PC 1
ENSMUSG00000036885	Arhgef26	no	-0.0666026	9.62478e-293	-0.340501	0	PC 1
ENSMUSG00000050199	Lgr4	no	-0.0756618	0	-0.340562	0	PC 1
ENSMUSG00000061143	Maml3	no	-0.0402857	0	-0.342032	0	PC 1
ENSMUSG00000024502	Jakmip2	no	-0.0912845	1.83246e-254	-0.343087	0	PC 1
ENSMUSG00000034751	Mast4	no	-0.0564612	0	-0.343712	0	PC 1
ENSMUSG00000033569	Adgrb3	no	-0.0525648	0	-0.344306	0	PC 1
ENSMUSG00000052551	Adarb2	no	-0.0669369	0	-0.344519	0	PC 1
ENSMUSG00000025964	Adam23	no	-0.0530221	0	-0.345033	0	PC 1
ENSMUSG00000051855	Mest	no	-0.0385986	2.2317e-261	-0.346451	0	PC 1
ENSMUSG00000038349	Plcl1	no	-0.123671	1.05657e-307	-0.346724	0	PC 1
ENSMUSG00000069170	Adgrv1	no	-0.0641959	0	-0.3491	0	PC 1
ENSMUSG00000022012	Enox1	no	-0.071421	0	-0.352961	0	PC 1
ENSMUSG00000042757	Tmem108	no	-0.0605572	0	-0.354084	0	PC 1
ENSMUSG00000044647	Csrnp3	yes	-0.0864176	0	-0.355914	0	PC 1
ENSMUSG00000035934	Pknox2	yes	-0.0446752	0	-0.357764	0	PC 1
ENSMUSG00000048078	Tenm4	no	-0.0404884	0	-0.358801	0	PC 1
ENSMUSG00000085235	Gm12576	no	-0.204008	2.51865e-245	-0.359274	0	PC 1
ENSMUSG00000038267	Slc22a23	no	-0.064446	3.57091e-299	-0.360052	0	PC 1
ENSMUSG00000022240	Ctnnd2	no	-0.0642162	0	-0.361271	0	PC 1
ENSMUSG00000100252	Mir124-2hg	no	-0.139178	4.86921e-243	-0.362184	0	PC 1
ENSMUSG00000044254	Pcsk9	no	-0.10187	2.74429e-244	-0.362414	0	PC 1
ENSMUSG00000003452	Bicd1	no	-0.0514739	0	-0.368551	0	PC 1
ENSMUSG00000038248	Sobp	no	-0.060714	1.38197e-273	-0.3711	0	PC 1
ENSMUSG00000039539	Sgcz	no	-0.119854	0	-0.371344	0	PC 1
ENSMUSG00000097258	Gm26767	no	-0.202569	1.83033e-285	-0.373958	0	PC 1
ENSMUSG00000026872	Zeb2	yes	-0.0480749	0	-0.374255	0	PC 1
ENSMUSG00000063600	Egfem1	no	-0.195337	0	-0.37459	0	PC 1
ENSMUSG00000063063	Ctnna2	no	-0.0694563	0	-0.37517	0	PC 1
ENSMUSG00000029093	Sorcs2	no	-0.082008	0	-0.37873	0	PC 1
ENSMUSG00000015501	Hivep2	yes	-0.101023	0	-0.379011	0	PC 1
ENSMUSG00000037605	Adgrl3	no	-0.0801684	0	-0.37918	0	PC 1
ENSMUSG00000045038	Prkce	no	-0.0672471	0	-0.380424	0	PC 1
ENSMUSG00000027168	Pax6	yes	-0.155962	4.99241e-271	-0.380734	0	PC 1
ENSMUSG00000046997	Spsb4	no	-0.0891465	0	-0.381777	0	PC 1
ENSMUSG00000004383	Large1	no	-0.0547348	0	-0.382372	0	PC 1
ENSMUSG00000063446	Plppr1	no	-0.0821719	0	-0.384327	0	PC 1
ENSMUSG00000039385	Cdh6	no	-0.0593007	0	-0.384675	0	PC 1
ENSMUSG00000086308	G630016G05Rik	no	-0.140879	2.33337e-252	-0.385844	0	PC 1
ENSMUSG00000054728	Phactr1	no	-0.0729098	0	-0.388589	0	PC 1
ENSMUSG00000038156	Spon1	no	-0.117713	0	-0.390418	0	PC 1
ENSMUSG00000021068	Nin	no	-0.0641613	0	-0.390794	0	PC 1
ENSMUSG00000074785	Plxnc1	no	-0.0791359	0	-0.390979	0	PC 1
ENSMUSG00000040037	Negr1	no	-0.0996282	0	-0.392436	0	PC 1
ENSMUSG00000041014	Nrg3	no	-0.139108	0	-0.395424	0	PC 1
ENSMUSG00000030849	Fgfr2	no	-0.0796098	0	-0.396669	0	PC 1
ENSMUSG00000058070	Eml1	no	-0.0758507	0	-0.398629	0	PC 1
ENSMUSG00000038602	Slc35f1	no	-0.0657766	0	-0.403869	0	PC 1
ENSMUSG00000031925	Maml2	no	-0.0568535	0	-0.404707	0	PC 1
ENSMUSG00000052920	Prkg1	no	-0.0871735	0	-0.409348	0	PC 1
ENSMUSG00000032076	Cadm1	no	-0.0431448	0	-0.419241	0	PC 1
ENSMUSG00000038143	Stox2	no	-0.0654135	0	-0.422701	0	PC 1
ENSMUSG00000048402	Gli2	yes	-0.0558535	0	-0.423354	0	PC 1
ENSMUSG00000028354	Fmn2	no	-0.0968308	0	-0.424981	0	PC 1
ENSMUSG00000030465	Psd3	no	-0.0627907	0	-0.429309	0	PC 1
ENSMUSG00000021464	Ror2	no	-0.0469075	0	-0.432908	0	PC 1
ENSMUSG00000028645	Slc2a1	no	-0.0377921	0	-0.434657	0	PC 1
ENSMUSG00000042942	Greb1l	no	-0.053368	0	-0.435652	0	PC 1
ENSMUSG00000035357	Pdzrn3	no	-0.0801562	0	-0.436628	0	PC 1
ENSMUSG00000035305	Ror1	no	-0.0773866	0	-0.44533	0	PC 1
ENSMUSG00000062257	Opcml	no	-0.143503	0	-0.446221	0	PC 1
ENSMUSG00000024985	Tcf7l2	yes	-0.0871264	0	-0.456044	0	PC 1
ENSMUSG00000039542	Ncam1	no	-0.0454226	0	-0.459071	0	PC 1
ENSMUSG00000070509	Rgma	no	-0.0706448	0	-0.469192	0	PC 1
ENSMUSG00000058897	Col25a1	no	-0.219586	0	-0.477332	0	PC 1
ENSMUSG00000049001	Ndnf	no	-0.149765	0	-0.48058	0	PC 1
ENSMUSG00000052516	Robo2	no	-0.182267	0	-0.482645	0	PC 1
ENSMUSG00000009734	Pou6f2	yes	-0.120858	0	-0.522994	0	PC 1
ENSMUSG00000063531	Sema3e	no	-0.0582344	0	-0.523078	0	PC 1
ENSMUSG00000001260	Gabrg1	no	-0.156954	0	-0.52378	0	PC 1
ENSMUSG00000020902	Ntn1	no	-0.11741	0	-0.527119	0	PC 1
ENSMUSG00000039607	Rbms3	no	-0.0897095	0	-0.52749	0	PC 1
ENSMUSG00000020679	Hnf1b	yes	-0.194971	0	-0.531572	0	PC 1
ENSMUSG00000061080	Lsamp	no	-0.110803	0	-0.534592	0	PC 1
ENSMUSG00000096914	Galntl6	no	-0.235291	0	-0.548607	0	PC 1
ENSMUSG00000034780	B3galt1	no	-0.0867268	0	-0.553135	0	PC 1
ENSMUSG00000032289	Thsd4	no	-0.114538	0	-0.559304	0	PC 1
ENSMUSG00000025551	Fgf14	no	-0.163546	0	-0.607693	0	PC 1
ENSMUSG00000017491	Rarb	yes	-0.194794	0	-0.608138	0	PC 1
ENSMUSG00000020160	Meis1	yes	-0.147295	0	-0.622021	0	PC 1
ENSMUSG00000029838	Ptn	no	-0.111362	0	-0.630391	0	PC 1
ENSMUSG00000027210	Meis2	yes	-0.125082	0	-0.671785	0	PC 1
ENSMUSG00000020037	Rfx4	yes	-0.160913	0	-0.694022	0	PC 1
ENSMUSG00000020598	Nrcam	no	-0.182966	0	-0.695103	0	PC 1
ENSMUSG00000068748	Ptprz1	no	-0.149083	0	-0.762727	0	PC 1
ENSMUSG00000072294	Klf12	yes	0.0926776	0	0.628365	0	PC 2
ENSMUSG00000034813	Grip1	no	0.0707009	0	0.617722	0	PC 2
ENSMUSG00000092341	Malat1	no	0.0697207	0	0.607838	0	PC 2
ENSMUSG00000021699	Pde4d	no	0.131356	0	0.54849	0	PC 2
ENSMUSG00000023965	Fbxl17	no	0.0978218	0	0.54769	0	PC 2
ENSMUSG00000033306	Lpp	no	0.078421	0	0.545651	0	PC 2
ENSMUSG00000029763	Exoc4	no	0.0597685	0	0.537521	0	PC 2
ENSMUSG00000022708	Zbtb20	yes	0.086076	0	0.536221	0	PC 2
ENSMUSG00000026494	Kif26b	no	0.0708462	0	0.529925	0	PC 2
ENSMUSG00000074505	Fat3	no	0.0730063	0	0.525709	0	PC 2
ENSMUSG00000061143	Maml3	no	0.0464155	0	0.507808	0	PC 2
ENSMUSG00000022021	Diaph3	no	0.0562905	0	0.495724	0	PC 2
ENSMUSG00000038679	Trps1	yes	0.0811846	0	0.495465	0	PC 2
ENSMUSG00000056899	Immp2l	no	0.0970983	0	0.486715	0	PC 2
ENSMUSG00000036617	Etl4	no	0.0905861	0	0.482261	0	PC 2
ENSMUSG00000004637	Wwox	no	0.0820415	0	0.481663	0	PC 2
ENSMUSG00000052407	Ccdc171	no	0.0603414	0	0.480321	0	PC 2
ENSMUSG00000052534	Pbx1	yes	0.0535243	0	0.478496	0	PC 2
ENSMUSG00000052062	Pard3b	no	0.0660593	0	0.468715	0	PC 2
ENSMUSG00000032238	Rora	yes	0.0576025	0	0.465235	0	PC 2
ENSMUSG00000059060	Rad51b	no	0.0586647	0	0.460964	0	PC 2
ENSMUSG00000040640	Erc2	no	0.0722171	0	0.459794	0	PC 2
ENSMUSG00000033632	AW554918	no	0.0561976	0	0.457681	0	PC 2
ENSMUSG00000032827	Ppp1r9a	no	0.0452516	0	0.456594	0	PC 2
ENSMUSG00000002688	Prkd1	no	0.0531917	0	0.453818	0	PC 2
ENSMUSG00000038371	Sbf2	no	0.0557363	0	0.45194	0	PC 2
ENSMUSG00000055639	Dach1	yes	0.0902261	0	0.451631	0	PC 2
ENSMUSG00000021391	Cenpp	no	0.0439978	3.78126e-246	0.445452	0	PC 2
ENSMUSG00000055067	Smyd3	no	0.0577036	1.53691e-276	0.444864	0	PC 2
ENSMUSG00000053333	Dis3l2	no	0.0632987	1.83852e-280	0.441194	0	PC 2
ENSMUSG00000052544	St6galnac3	no	0.0598944	4.72455e-304	0.440443	0	PC 2
ENSMUSG00000047534	Mis18bp1	yes	0.0671442	0	0.440369	0	PC 2
ENSMUSG00000048410	Zfp407	yes	0.0493584	0	0.437544	0	PC 2
ENSMUSG00000061533	Cep128	no	0.0750071	1.13436e-283	0.436556	0	PC 2
ENSMUSG00000033769	Exoc6b	no	0.0735432	0	0.435133	0	PC 2
ENSMUSG00000021420	Fars2	no	0.0583562	8.63625e-295	0.435078	0	PC 2
ENSMUSG00000024548	Setbp1	yes	0.0438486	1.39927e-276	0.434878	0	PC 2
ENSMUSG00000036452	Arhgap26	no	0.097	0	0.43265	0	PC 2
ENSMUSG00000059439	Bcas3	no	0.0757685	1.83136e-273	0.43115	0	PC 2
ENSMUSG00000066687	Zbtb16	yes	0.0624627	0	0.427049	0	PC 2
ENSMUSG00000064138	Fam172a	no	0.0589561	9.12605e-286	0.425288	0	PC 2
ENSMUSG00000048264	Dip2c	no	0.0434196	1.67819e-252	0.421016	0	PC 2
ENSMUSG00000034544	Rsrc1	no	0.0472803	3.23174e-252	0.417433	0	PC 2
ENSMUSG00000066842	Hmcn1	no	0.0696131	2.03281e-291	0.416697	0	PC 2
ENSMUSG00000053580	Tanc2	no	0.0601362	0	0.415634	0	PC 2
ENSMUSG00000022883	Robo1	no	0.0460241	2.51699e-262	0.414954	0	PC 2
ENSMUSG00000052698	Tln2	no	0.0608336	1.94662e-238	0.414933	0	PC 2
ENSMUSG00000039706	Ldb2	no	0.0671675	0	0.414501	0	PC 2
ENSMUSG00000021458	2010111I01Rik	no	0.0761096	2.11923e-264	0.412897	0	PC 2
ENSMUSG00000032985	5730522E02Rik	no	0.0680315	2.52888e-266	0.412446	0	PC 2
ENSMUSG00000003992	Ssbp2	no	0.0426811	1.30606e-254	0.412425	0	PC 2
ENSMUSG00000047495	Dlgap2	no	0.116396	0	0.410771	0	PC 2
ENSMUSG00000022329	Stk3	no	0.0492846	1.94212e-238	0.40494	0	PC 2
ENSMUSG00000025321	Itgb8	no	0.0916096	0	0.401541	0	PC 2
ENSMUSG00000029245	Epha5	no	0.0471986	0	0.400666	0	PC 2
ENSMUSG00000026425	Srgap2	no	0.0573049	2.69233e-273	0.400436	0	PC 2
ENSMUSG00000062202	Btbd9	no	0.0424413	2.12724e-221	0.39943	0	PC 2
ENSMUSG00000036890	Gtdc1	no	0.0628083	2.01056e-221	0.398516	0	PC 2
ENSMUSG00000056427	Slit3	no	0.08217	7.21678e-305	0.397833	0	PC 2
ENSMUSG00000040274	Cdk6	no	0.0464732	1.96009e-231	0.397602	0	PC 2
ENSMUSG00000020728	Cep112	no	0.0749288	4.1567e-242	0.396692	0	PC 2
ENSMUSG00000058325	Dock1	no	0.0484228	7.86002e-223	0.396492	0	PC 2
ENSMUSG00000027993	Trim2	no	0.0578096	9.56614e-283	0.393206	0	PC 2
ENSMUSG00000037386	Rims2	no	0.0415772	8.60112e-231	0.391575	0	PC 2
ENSMUSG00000060534	Dcc	no	0.0541221	4.05478e-250	0.389065	0	PC 2
ENSMUSG00000048078	Tenm4	no	0.040617	7.1572e-296	0.388435	0	PC 2
ENSMUSG00000021314	Amph	no	0.135045	6.501e-274	0.386601	0	PC 2
ENSMUSG00000019699	Akt3	no	0.0516591	7.19859e-243	0.384982	0	PC 2
ENSMUSG00000024420	Zfp521	yes	0.0351137	7.67573e-235	0.3838	0	PC 2
ENSMUSG00000058317	Ube2e2	no	0.053656	2.33472e-198	0.383288	0	PC 2
ENSMUSG00000034324	Tmem132c	no	0.033325	1.54425e-264	0.382757	0	PC 2
ENSMUSG00000042348	Arl15	no	0.033699	2.2892e-185	0.382165	0	PC 2
ENSMUSG00000023923	Tbc1d5	no	0.0392555	7.74966e-215	0.380458	0	PC 2
ENSMUSG00000042501	Cpa6	no	0.193758	4.02947e-253	0.379168	0	PC 2
ENSMUSG00000035649	Zcchc7	no	0.0366967	1.58987e-197	0.378343	0	PC 2
ENSMUSG00000052139	Bre	no	0.0564522	1.69575e-182	0.376164	0	PC 2
ENSMUSG00000037736	Limch1	no	0.06476	2.61043e-305	0.375807	0	PC 2
ENSMUSG00000043556	Fbxl7	no	0.0363257	6.98465e-156	0.375582	0	PC 2
ENSMUSG00000028226	Mmp16	no	0.0507712	1.014e-215	0.375448	0	PC 2
ENSMUSG00000055761	Nkain3	no	0.0730648	1.0989e-224	0.371665	0	PC 2
ENSMUSG00000038372	Gmds	no	0.0650529	5.00271e-192	0.370964	0	PC 2
ENSMUSG00000020181	Nav3	no	0.186414	0	0.369352	0	PC 2
ENSMUSG00000027030	Stk39	no	0.055319	1.62171e-210	0.368353	0	PC 2
ENSMUSG00000028080	Lrba	no	0.055825	5.29086e-189	0.368153	0	PC 2
ENSMUSG00000049336	Tenm2	no	0.13256	4.39445e-267	0.367445	0	PC 2
ENSMUSG00000030465	Psd3	no	0.0427469	1.73533e-149	0.367284	0	PC 2
ENSMUSG00000016918	Sulf1	no	0.0560247	1.31377e-297	0.366775	0	PC 2
ENSMUSG00000035392	Dennd1a	no	0.0404209	3.51723e-172	0.366019	0	PC 2
ENSMUSG00000033569	Adgrb3	no	0.0470363	1.37712e-166	0.365501	0	PC 2
ENSMUSG00000027115	Kif18a	no	0.0720795	2.95184e-198	0.36543	0	PC 2
ENSMUSG00000038954	Supt3	no	0.0535078	5.72182e-185	0.364349	0	PC 2
ENSMUSG00000027799	Nbea	no	0.0354996	1.49079e-191	0.364036	0	PC 2
ENSMUSG00000048922	Cdca2	no	0.0476463	2.44521e-180	0.363194	0	PC 2
ENSMUSG00000058318	Phf21a	no	0.0437053	8.69761e-193	0.362397	0	PC 2
ENSMUSG00000021176	Efcab11	no	0.0725073	1.97436e-185	0.360501	0	PC 2
ENSMUSG00000041624	Gucy1a2	no	0.0641773	2.57734e-279	0.359896	0	PC 2
ENSMUSG00000039087	Rreb1	yes	0.0655281	8.92674e-221	0.359544	0	PC 2
ENSMUSG00000058145	Adamts17	no	0.104614	1.64069e-224	0.359398	0	PC 2
ENSMUSG00000106379	Lhfpl3	no	0.117866	3.03101e-214	0.358267	0	PC 2
ENSMUSG00000039197	Adk	no	0.0287524	7.712e-157	0.357901	0	PC 2
ENSMUSG00000032254	Kif23	no	0.0570541	2.12114e-198	0.357653	0	PC 2
ENSMUSG00000062327	T	yes	0.0698179	2.72874e-246	0.356529	0	PC 2
ENSMUSG00000021615	Xrcc4	no	0.0557814	4.82249e-171	0.353431	0	PC 2
ENSMUSG00000002489	Tiam1	no	0.0599089	2.3189e-152	0.35279	0	PC 2
ENSMUSG00000019880	Rspo3	no	0.0916087	0	0.351783	0	PC 2
ENSMUSG00000035934	Pknox2	yes	0.0231832	2.58995e-88	0.35122	0	PC 2
ENSMUSG00000029108	Pcdh7	no	0.0594753	1.13537e-187	0.349994	0	PC 2
ENSMUSG00000033209	Ttc28	no	0.0418898	9.53608e-141	0.347142	0	PC 2
ENSMUSG00000042302	Ehbp1	no	0.0498133	5.53725e-154	0.346997	0	PC 2
ENSMUSG00000019820	Utrn	no	0.0203741	1.44349e-66	0.346905	0	PC 2
ENSMUSG00000041112	Elmo1	no	0.0415382	1.56731e-141	0.346657	0	PC 2
ENSMUSG00000000127	Fer	no	0.058205	6.94512e-160	0.34481	0	PC 2
ENSMUSG00000001661	Hoxc6	yes	0.0586518	2.53098e-252	0.344805	0	PC 2
ENSMUSG00000004383	Large1	no	0.0292484	1.91444e-84	0.344266	0	PC 2
ENSMUSG00000027326	Knl1	no	0.0367603	1.76595e-160	0.342349	0	PC 2
ENSMUSG00000054555	Adam12	no	0.187462	1.29143e-189	0.33915	0	PC 2
ENSMUSG00000038943	Prc1	no	0.0592095	1.56103e-156	0.339061	0	PC 2
ENSMUSG00000030064	Frmd4b	no	0.0653349	3.07594e-182	0.338871	0	PC 2
ENSMUSG00000026131	Dst	no	0.0243377	5.6652e-103	0.337543	0	PC 2
ENSMUSG00000024524	Gnal	no	0.126953	1.17391e-210	0.337361	0	PC 2
ENSMUSG00000058056	Palld	no	0.0436146	1.94809e-157	0.33691	0	PC 2
ENSMUSG00000035365	Parpbp	no	0.077393	1.23725e-167	0.335384	0	PC 2
ENSMUSG00000047921	Trappc9	no	0.0739805	2.92149e-153	0.334663	0	PC 2
ENSMUSG00000071252	2210408I21Rik	no	0.0494643	2.0858e-149	0.333885	0	PC 2
ENSMUSG00000063458	1700112E06Rik	no	0.115418	1.38939e-192	0.331396	0	PC 2
ENSMUSG00000034007	Scaper	no	0.0705555	8.3694e-151	0.330568	0	PC 2
ENSMUSG00000012443	Kif11	no	0.0429196	7.8064e-120	0.33053	0	PC 2
ENSMUSG00000031558	Slit2	no	0.0699059	1.7767e-162	0.328966	0	PC 2
ENSMUSG00000023999	Kif6	no	0.095798	9.52182e-151	0.328478	0	PC 2
ENSMUSG00000034687	Fras1	no	0.0448538	3.15942e-138	0.326059	0	PC 2
ENSMUSG00000078706	Gm53	no	0.109823	2.21023e-183	0.325026	0	PC 2
ENSMUSG00000024795	Kif20b	no	0.0386981	3.58494e-153	0.323748	0	PC 2
ENSMUSG00000028677	Rnf220	no	0.0328324	1.63795e-182	0.323729	0	PC 2
ENSMUSG00000050587	Lrrc4c	no	0.0906659	1.63142e-178	0.323269	0	PC 2
ENSMUSG00000021268	Meg3	no	0.0352929	1.43547e-127	0.322943	0	PC 2
ENSMUSG00000036158	Prickle1	no	0.0468614	1.51194e-238	0.321742	0	PC 2
ENSMUSG00000028369	Svep1	no	0.0961376	2.13353e-161	0.320888	0	PC 2
ENSMUSG00000025607	Copg2	no	0.0480215	8.3259e-137	0.320753	0	PC 2
ENSMUSG00000037148	Arhgap10	no	0.0347674	2.02054e-138	0.320269	0	PC 2
ENSMUSG00000059182	Skap2	no	0.0336082	3.61493e-113	0.316196	0	PC 2
ENSMUSG00000040282	BC052040	no	0.0459022	7.62818e-111	0.31514	0	PC 2
ENSMUSG00000040591	1110051M20Rik	no	0.044528	1.50791e-104	0.314424	0	PC 2
ENSMUSG00000051285	Pcmtd1	no	0.0659953	5.91384e-150	0.313855	0	PC 2
ENSMUSG00000036834	Plch1	no	0.0363263	1.28071e-120	0.313827	0	PC 2
ENSMUSG00000040875	Osbpl10	no	0.0890527	1.68573e-138	0.313517	0	PC 2
ENSMUSG00000057315	Arhgap24	no	0.0410888	7.74739e-117	0.311967	0	PC 2
ENSMUSG00000035293	G2e3	no	0.048989	3.74088e-143	0.311876	0	PC 2
ENSMUSG00000020914	Top2a	no	0.0265927	2.1271e-114	0.310869	0	PC 2
ENSMUSG00000039007	Cpq	no	0.0569665	2.72039e-135	0.309995	0	PC 2
ENSMUSG00000041974	Spidr	no	0.0313869	5.6265e-83	0.309325	0	PC 2
ENSMUSG00000026721	Rabgap1l	no	0.0545241	1.78095e-103	0.305643	0	PC 2
ENSMUSG00000031004	Mki67	no	0.0353576	2.22313e-227	0.305205	0	PC 2
ENSMUSG00000029177	Cenpa	yes	0.0530403	4.15786e-112	0.305203	0	PC 2
ENSMUSG00000099083	Atf7	yes	0.0405093	5.43576e-91	0.305149	0	PC 2
ENSMUSG00000091803	Cox16	no	0.035613	4.87095e-81	0.305058	0	PC 2
ENSMUSG00000039316	Rftn1	no	0.129804	1.5546e-181	0.304672	0	PC 2
ENSMUSG00000022788	Fgd4	no	0.0421641	1.20768e-109	0.304641	0	PC 2
ENSMUSG00000058997	Vwa8	no	0.0620268	1.26589e-119	0.30367	0	PC 2
ENSMUSG00000025217	Btrc	no	0.0579673	4.00008e-121	0.30356	0	PC 2
ENSMUSG00000039943	Plcb4	no	0.0319067	2.93013e-83	0.303261	0	PC 2
ENSMUSG00000041064	Pif1	no	0.0790718	6.71944e-108	0.303198	0	PC 2
ENSMUSG00000024987	Cyp26a1	no	0.0809856	1.03702e-147	0.302997	0	PC 2
ENSMUSG00000050447	Lypd6	no	0.0628533	2.66357e-135	0.302655	0	PC 2
ENSMUSG00000027699	Ect2	no	0.0414424	4.0654e-125	0.300907	2.64274e-307	PC 2
ENSMUSG00000036943	Rab8b	no	0.0791681	2.24642e-166	0.300548	1.52941e-306	PC 2
ENSMUSG00000028926	Cdk14	no	0.0293846	4.86096e-88	0.300423	2.81067e-306	PC 2
ENSMUSG00000068205	Macrod2	no	0.0546155	3.56674e-142	0.300178	9.32754e-306	PC 2
ENSMUSG00000001870	Ltbp1	no	0.0314394	6.844e-103	0.300051	1.72643e-305	PC 2
ENSMUSG00000029673	Auts2	no	0.0267669	2.75558e-136	0.29995	2.82265e-305	PC 2
ENSMUSG00000038056	Kmt2c	yes	0.0375146	1.77793e-102	0.299619	1.41908e-304	PC 2
ENSMUSG00000009900	Wnt3a	no	0.0593493	9.27902e-136	0.299534	2.14394e-304	PC 2
ENSMUSG00000027777	Schip1	no	0.0559384	6.7782e-112	0.298296	8.97661e-302	PC 2
ENSMUSG00000036777	Anln	no	0.0438092	1.66792e-84	0.298281	9.61942e-302	PC 2
ENSMUSG00000027167	Elp4	no	0.0325734	1.68904e-83	0.298209	1.35438e-301	PC 2
ENSMUSG00000030068	Gm20696	no	0.0362086	1.05154e-75	0.298046	2.97671e-301	PC 2
ENSMUSG00000026765	Lypd6b	no	0.081099	1.65042e-128	0.29716	2.18901e-299	PC 2
ENSMUSG00000025323	Sp4	yes	0.0386434	4.70086e-109	0.296738	1.68098e-298	PC 2
ENSMUSG00000031673	Cdh11	no	0.072218	1.8144e-145	0.296673	2.29035e-298	PC 2
ENSMUSG00000045328	Cenpe	no	0.0362501	3.3194e-112	0.296462	6.34249e-298	PC 2
ENSMUSG00000020903	Stx8	no	0.0515201	3.96984e-104	0.296018	5.37849e-297	PC 2
ENSMUSG00000060579	Fhit	no	0.0925203	2.15955e-145	0.294253	2.59913e-293	PC 2
ENSMUSG00000057440	Mpp7	no	0.0363197	3.59903e-86	0.293409	1.46693e-291	PC 2
ENSMUSG00000030126	Tmcc1	no	0.027292	1.07718e-81	0.293328	2.14701e-291	PC 2
ENSMUSG00000029735	Tpk1	no	0.0682962	1.08916e-133	0.292618	6.32351e-290	PC 2
ENSMUSG00000028327	Stra6l	no	0.0941191	1.70468e-132	0.292508	1.06211e-289	PC 2
ENSMUSG00000033004	Mycbp2	no	0.023554	1.85985e-87	0.292465	1.29117e-289	PC 2
ENSMUSG00000022197	Pdzd2	no	0.128011	1.23366e-156	0.291513	1.1848e-287	PC 2
ENSMUSG00000033952	Aspm	no	0.0408101	3.1209e-87	0.291483	1.35672e-287	PC 2
ENSMUSG00000032826	Ank2	no	0.0292306	8.70816e-80	0.289991	1.55476e-284	PC 2
ENSMUSG00000032702	Kank1	no	0.032671	2.11874e-76	0.288863	3.10519e-282	PC 2
ENSMUSG00000035954	Dock4	no	0.0278398	1.63222e-80	0.286896	3.00933e-278	PC 2
ENSMUSG00000074305	Peak1	no	0.0212373	5.1528e-58	0.285804	4.75222e-276	PC 2
ENSMUSG00000037685	Atp8a1	no	0.0541631	6.1152e-97	0.284805	4.79272e-274	PC 2
ENSMUSG00000040269	Mrps28	no	0.0416074	1.78194e-88	0.28439	3.22214e-273	PC 2
ENSMUSG00000039033	Tasp1	no	0.0340231	4.34656e-78	0.283496	1.95206e-271	PC 2
ENSMUSG00000027379	Bub1	no	0.0303464	5.69252e-86	0.282041	1.5028e-268	PC 2
ENSMUSG00000059146	Ntrk3	no	0.0675844	1.48675e-115	0.281924	2.54827e-268	PC 2
ENSMUSG00000071669	Snx29	no	0.0620272	5.66038e-89	0.28189	2.96773e-268	PC 2
ENSMUSG00000022641	Bbx	yes	0.0236981	4.03219e-97	0.281424	2.45969e-267	PC 2
ENSMUSG00000023781	Hes7	yes	0.0565804	4.10573e-116	0.281208	6.53868e-267	PC 2
ENSMUSG00000041498	Kif14	no	0.054173	7.91596e-91	0.281162	8.00255e-267	PC 2
ENSMUSG00000020319	Wdpcp	no	0.055216	2.19773e-94	0.280007	1.49619e-264	PC 2
ENSMUSG00000045333	Zfp423	yes	0.0377921	1.94125e-92	0.279729	5.23348e-264	PC 2
ENSMUSG00000052942	Glis3	yes	0.0590033	1.04877e-96	0.279311	3.42953e-263	PC 2
ENSMUSG00000040270	Bach2	yes	0.0316111	3.01889e-75	0.278908	2.09053e-262	PC 2
ENSMUSG00000044229	Nxpe4	no	0.0423305	4.21821e-85	0.278643	6.85103e-262	PC 2
ENSMUSG00000038347	Tcte2	no	0.0382159	3.15168e-74	0.278193	5.15053e-261	PC 2
ENSMUSG00000061838	Suclg2	no	0.0349651	9.25806e-75	0.277659	5.6036e-260	PC 2
ENSMUSG00000021697	Depdc1b	no	0.0714523	3.0615e-99	0.277628	6.41083e-260	PC 2
ENSMUSG00000024589	Nedd4l	no	0.0368936	3.81352e-85	0.27687	1.88795e-258	PC 2
ENSMUSG00000110631	RP24-286J21.7	no	0.0712306	2.55015e-172	0.276613	5.91994e-258	PC 2
ENSMUSG00000019806	Aig1	no	0.0325282	7.41888e-75	0.275892	1.45716e-256	PC 2
ENSMUSG00000039286	Fndc3b	no	0.0280846	4.04317e-62	0.275368	1.48283e-255	PC 2
ENSMUSG00000067851	Arfgef1	no	0.0371635	1.07905e-100	0.275058	5.84299e-255	PC 2
ENSMUSG00000035919	Bbs9	no	0.054864	1.36622e-82	0.27492	1.06909e-254	PC 2
ENSMUSG00000025558	Dock9	no	0.0499021	1.75329e-85	0.274862	1.37466e-254	PC 2
ENSMUSG00000061576	Dpp6	no	0.0718271	2.847e-113	0.27463	3.80037e-254	PC 2
ENSMUSG00000045867	Cradd	no	0.0626951	6.02559e-87	0.274142	3.2703e-253	PC 2
ENSMUSG00000007653	Gabrb2	no	0.0729939	2.51962e-117	0.273795	1.49893e-252	PC 2
ENSMUSG00000056476	Med12l	no	0.0879008	1.82308e-103	0.273536	4.66204e-252	PC 2
ENSMUSG00000040594	Ranbp17	no	0.0216468	5.67436e-50	0.273488	5.72491e-252	PC 2
ENSMUSG00000021470	Ercc6l2	no	0.0399058	2.72368e-81	0.27295	6.03784e-251	PC 2
ENSMUSG00000052726	Kcnt2	no	0.0378339	1.43438e-81	0.27294	6.29786e-251	PC 2
ENSMUSG00000071856	Mcc	no	0.0216162	1.92108e-67	0.272854	9.12056e-251	PC 2
ENSMUSG00000028175	Depdc1a	no	0.0618193	6.54412e-99	0.272668	2.0555e-250	PC 2
ENSMUSG00000040387	Klhl32	no	0.108805	6.7876e-135	0.272658	2.13774e-250	PC 2
ENSMUSG00000027469	Tpx2	no	0.0313246	7.64445e-80	0.272503	4.18998e-250	PC 2
ENSMUSG00000044042	Fmn1	no	0.0744139	2.96371e-90	0.271823	8.18713e-249	PC 2
ENSMUSG00000024238	Zeb1	yes	0.0336276	1.43645e-89	0.267048	7.50885e-240	PC 2
ENSMUSG00000036139	Hoxc9	yes	0.0703374	3.49e-105	0.267008	8.85985e-240	PC 2
ENSMUSG00000051331	Cacna1c	no	0.0434149	1.07877e-86	0.265947	8.18573e-238	PC 2
ENSMUSG00000097391	Mirg	no	0.0571847	2.66568e-73	0.265513	5.14958e-237	PC 2
ENSMUSG00000024989	Cep55	no	0.0612991	1.50971e-79	0.265123	2.67992e-236	PC 2
ENSMUSG00000033278	Ptprm	no	0.0900849	5.06196e-91	0.264735	1.38212e-235	PC 2
ENSMUSG00000033216	Eefsec	no	0.033812	2.51271e-54	0.264624	2.20532e-235	PC 2
ENSMUSG00000020493	Prr11	no	0.0634461	1.28285e-82	0.264212	1.2566e-234	PC 2
ENSMUSG00000059742	Kcnh7	no	0.118936	1.80911e-137	0.264146	1.65069e-234	PC 2
ENSMUSG00000028573	Fggy	no	0.0718923	1.01007e-94	0.263902	4.6058e-234	PC 2
ENSMUSG00000071037	Camkmt	no	0.0430086	8.30247e-71	0.263736	9.24885e-234	PC 2
ENSMUSG00000042599	Kdm7a	no	0.0244213	2.63007e-69	0.263613	1.5481e-233	PC 2
ENSMUSG00000069170	Adgrv1	no	0.0512303	3.62454e-94	0.262753	5.73517e-232	PC 2
ENSMUSG00000016200	Syt14	no	0.0329967	7.4196e-69	0.262546	1.36279e-231	PC 2
ENSMUSG00000054162	Spock3	no	0.0338084	1.54358e-72	0.262401	2.49625e-231	PC 2
ENSMUSG00000052512	Nav2	no	0.0249483	3.80192e-37	0.262236	4.95982e-231	PC 2
ENSMUSG00000042104	Uggt2	no	0.0283651	1.04719e-63	0.261354	1.9752e-229	PC 2
ENSMUSG00000025219	Fgf8	no	0.0458915	2.24933e-84	0.260868	1.49691e-228	PC 2
ENSMUSG00000060206	Zfp462	no	0.0212659	3.6775e-64	0.260478	7.52924e-228	PC 2
ENSMUSG00000044349	Snhg11	no	0.0367473	4.7268e-62	0.259965	6.33088e-227	PC 2
ENSMUSG00000070880	Gad1	no	0.0826535	1.15255e-112	0.259871	9.31323e-227	PC 2
ENSMUSG00000047712	Ust	no	0.0264097	4.2525e-55	0.259781	1.34458e-226	PC 2
ENSMUSG00000033060	Lmo7	no	0.0582405	6.44682e-81	0.259777	1.36557e-226	PC 2
ENSMUSG00000048915	Efna5	no	0.0136822	4.83392e-34	0.258965	3.91391e-225	PC 2
ENSMUSG00000039578	Ccser1	no	0.116369	2.39963e-108	0.258899	5.11565e-225	PC 2
ENSMUSG00000024867	Pip5k1b	no	0.0522077	9.7629e-83	0.257829	4.16718e-223	PC 2
ENSMUSG00000002107	Celf2	no	0.0370286	2.52569e-64	0.257759	5.54655e-223	PC 2
ENSMUSG00000041654	Slc39a11	no	0.0556744	1.16813e-65	0.25769	7.3194e-223	PC 2
ENSMUSG00000032232	Cgnl1	no	0.0485732	2.60473e-74	0.257666	8.04143e-223	PC 2
ENSMUSG00000052920	Prkg1	no	0.0501436	3.74657e-76	0.256906	1.80922e-221	PC 2
ENSMUSG00000000085	Scmh1	no	0.0252742	7.69329e-55	0.25632	1.97777e-220	PC 2
ENSMUSG00000097207	6030443J06Rik	no	0.0670098	3.8577e-77	0.255452	6.75874e-219	PC 2
ENSMUSG00000030020	Prickle2	no	0.030769	8.42831e-39	0.25493	5.61093e-218	PC 2
ENSMUSG00000028649	Macf1	no	0.0110685	8.7987e-24	0.254647	1.76604e-217	PC 2
ENSMUSG00000048402	Gli2	yes	0.0270934	5.7393e-64	0.254643	1.78797e-217	PC 2
ENSMUSG00000051951	Xkr4	no	0.0708302	3.7672e-99	0.253254	4.86691e-215	PC 2
ENSMUSG00000055737	Ghr	no	0.0489113	3.35675e-66	0.253209	5.81671e-215	PC 2
ENSMUSG00000057147	Dph6	no	0.0447613	5.79348e-74	0.253087	9.46484e-215	PC 2
ENSMUSG00000019978	Epb41l2	no	0.0288152	1.14078e-56	0.252961	1.56591e-214	PC 2
ENSMUSG00000022240	Ctnnd2	no	0.035706	3.54446e-58	0.252901	1.98673e-214	PC 2
ENSMUSG00000075324	Fign	no	0.0279952	1.57469e-60	0.252594	6.78136e-214	PC 2
ENSMUSG00000030699	Tbx6	yes	0.115375	5.51655e-102	0.252369	1.66717e-213	PC 2
ENSMUSG00000059602	Syn3	no	0.057883	3.39423e-72	0.251416	7.54715e-212	PC 2
ENSMUSG00000016386	Mpped2	no	0.0335711	1.46869e-59	0.251209	1.71685e-211	PC 2
ENSMUSG00000021010	Npas3	yes	0.0408838	1.32987e-66	0.251161	2.07126e-211	PC 2
ENSMUSG00000028197	Col24a1	no	0.0994798	2.49212e-100	0.250903	5.77442e-211	PC 2
ENSMUSG00000025964	Adam23	no	0.0343295	2.48102e-74	0.250694	1.3199e-210	PC 2
ENSMUSG00000010721	Lmbr1	no	0.0535968	6.54225e-68	0.250601	1.90906e-210	PC 2
ENSMUSG00000032366	Tpm1	no	0.0902038	3.34909e-149	0.250473	3.1599e-210	PC 2
ENSMUSG00000061859	Patj	no	0.0602691	1.61216e-82	0.250252	7.5846e-210	PC 2
ENSMUSG00000038576	Susd4	no	0.0414477	7.08084e-79	0.250115	1.30334e-209	PC 2
ENSMUSG00000022485	Hoxc5	yes	0.0466274	4.55725e-84	0.249989	2.14385e-209	PC 2
ENSMUSG00000027985	Lef1	yes	0.0221049	5.51565e-80	0.249917	2.83625e-209	PC 2
ENSMUSG00000042961	Egflam	no	0.0332994	1.50851e-55	0.248694	3.56466e-207	PC 2
ENSMUSG00000024357	Sil1	no	0.0407577	1.66288e-59	0.248584	5.49228e-207	PC 2
ENSMUSG00000054612	Mgmt	no	0.0676729	1.10595e-71	0.248473	8.48055e-207	PC 2
ENSMUSG00000052928	Ctif	no	0.0385237	1.63613e-47	0.247645	2.1924e-205	PC 2
ENSMUSG00000033420	Antxr1	no	0.132159	2.04223e-75	0.247539	3.31984e-205	PC 2
ENSMUSG00000051235	Gen1	no	0.0423436	5.42164e-64	0.24739	5.92878e-205	PC 2
ENSMUSG00000027306	Nusap1	no	0.0571729	1.37199e-74	0.247055	2.19257e-204	PC 2
ENSMUSG00000038227	Hoxa9	yes	0.0368996	1.52037e-63	0.246945	3.36715e-204	PC 2
ENSMUSG00000051910	Sox6	yes	0.0574597	6.82724e-76	0.246272	4.64391e-203	PC 2
ENSMUSG00000090100	Ttbk2	no	0.0335197	1.45576e-56	0.24572	3.99006e-202	PC 2
ENSMUSG00000032006	Pdgfd	no	0.0475869	1.05111e-71	0.244936	8.36126e-201	PC 2
ENSMUSG00000024236	Svil	no	0.0271444	8.7808e-52	0.244886	1.01062e-200	PC 2
ENSMUSG00000021994	Wnt5a	no	0.0366451	2.34582e-80	0.244549	3.70854e-200	PC 2
ENSMUSG00000021461	Fancc	no	0.0363589	4.3248e-56	0.243972	3.43916e-199	PC 2
ENSMUSG00000057058	Skap1	no	0.146032	6.66648e-105	0.243672	1.09245e-198	PC 2
ENSMUSG00000020330	Hmmr	no	0.035043	4.09549e-44	0.243609	1.38853e-198	PC 2
ENSMUSG00000003452	Bicd1	no	0.0207393	1.06335e-41	0.243576	1.57239e-198	PC 2
ENSMUSG00000026727	Rsu1	no	0.0532955	2.47717e-65	0.243463	2.42392e-198	PC 2
ENSMUSG00000062110	Scfd2	no	0.0413937	3.48672e-61	0.242647	5.56709e-197	PC 2
ENSMUSG00000032198	Dock6	no	0.0523602	4.61065e-66	0.242489	1.01565e-196	PC 2
ENSMUSG00000040820	Hlcs	no	0.0359587	2.71342e-52	0.242013	6.27024e-196	PC 2
ENSMUSG00000051344	Plekhm3	no	0.0425099	2.83176e-55	0.241991	6.80324e-196	PC 2
ENSMUSG00000069601	Ank3	no	0.0299841	1.2839e-48	0.241872	1.06732e-195	PC 2
ENSMUSG00000056671	Prelid2	no	0.0538411	3.69846e-66	0.241853	1.14481e-195	PC 2
ENSMUSG00000053465	Hs6st3	no	0.12698	9.3394e-125	0.241069	2.26952e-194	PC 2
ENSMUSG00000028161	Ppp3ca	no	0.0230115	8.67104e-45	0.240178	6.69969e-193	PC 2
ENSMUSG00000028944	Prkag2	no	0.0349737	3.43443e-65	0.239906	1.87201e-192	PC 2
ENSMUSG00000024043	Arhgap28	no	0.028241	8.37744e-56	0.239894	1.95068e-192	PC 2
ENSMUSG00000047193	Dync2h1	no	0.0180007	2.95908e-37	0.239891	1.96726e-192	PC 2
ENSMUSG00000042705	Commd10	no	0.0363975	6.28002e-58	0.239877	2.06807e-192	PC 2
ENSMUSG00000059049	Frem1	no	0.0350717	8.08527e-50	0.239769	3.10553e-192	PC 2
ENSMUSG00000045658	Pid1	no	0.0801181	2.28534e-82	0.239115	3.67254e-191	PC 2
ENSMUSG00000061601	Pclo	no	0.0574801	1.48943e-73	0.239073	4.29037e-191	PC 2
ENSMUSG00000023868	Pde10a	no	0.0411229	9.1553e-57	0.239065	4.40972e-191	PC 2
ENSMUSG00000026335	Pam	no	0.0239869	8.64752e-44	0.23773	6.66597e-189	PC 2
ENSMUSG00000052551	Adarb2	no	0.0476111	1.70146e-75	0.237581	1.16332e-188	PC 2
ENSMUSG00000021360	Gcnt2	no	0.0331595	3.34619e-59	0.236385	1.01231e-186	PC 2
ENSMUSG00000040407	Akap9	no	0.0121786	3.34788e-21	0.235743	1.09799e-185	PC 2
ENSMUSG00000038302	Lace1	no	0.0724912	9.6705e-75	0.235568	2.09551e-185	PC 2
ENSMUSG00000062604	Srpk2	no	0.0241596	5.76269e-42	0.235333	5.00165e-185	PC 2
ENSMUSG00000022748	Cmss1	no	0.0155148	6.08028e-43	0.235293	5.77719e-185	PC 2
ENSMUSG00000034656	Cacna1a	no	0.0317791	5.2805e-51	0.23509	1.22518e-184	PC 2
ENSMUSG00000026748	Plxdc2	no	0.0308853	1.25454e-45	0.234981	1.8278e-184	PC 2
ENSMUSG00000021619	Atg10	no	0.103348	1.27054e-83	0.23467	5.74572e-184	PC 2
ENSMUSG00000035158	Mitf	yes	0.0654502	8.4548e-73	0.234667	5.8065e-184	PC 2
ENSMUSG00000035142	Nubpl	no	0.0369684	8.32164e-51	0.234631	6.59361e-184	PC 2
ENSMUSG00000061665	Cd2ap	no	0.0228975	2.61386e-39	0.234237	2.82283e-183	PC 2
ENSMUSG00000034295	Fhod3	no	0.0243203	4.3576e-47	0.234157	3.77996e-183	PC 2
ENSMUSG00000027102	Hoxd8	yes	0.101037	1.04102e-70	0.233557	3.42437e-182	PC 2
ENSMUSG00000025938	Slco5a1	no	0.0283281	7.23896e-44	0.233504	4.15794e-182	PC 2
ENSMUSG00000022246	Rai14	no	0.0207255	3.30855e-41	0.233429	5.46287e-182	PC 2
ENSMUSG00000089862	Umad1	no	0.0349946	4.82004e-49	0.233305	8.59091e-182	PC 2
ENSMUSG00000025920	Stau2	no	0.037131	1.30239e-53	0.233292	8.97946e-182	PC 2
ENSMUSG00000037940	Inpp4b	no	0.118137	4.71367e-86	0.233123	1.66316e-181	PC 2
ENSMUSG00000031665	Sall1	yes	0.0236791	7.9128e-42	0.232832	4.8178e-181	PC 2
ENSMUSG00000040260	Daam2	no	0.0769871	6.96762e-64	0.232244	4.13151e-180	PC 2
ENSMUSG00000046573	Lyrm4	no	0.0354541	1.95574e-48	0.232088	7.30058e-180	PC 2
ENSMUSG00000018417	Myo1b	no	0.0191839	2.03871e-31	0.231913	1.37612e-179	PC 2
ENSMUSG00000021536	Adcy2	no	0.118406	4.78176e-92	0.230634	1.43516e-177	PC 2
ENSMUSG00000056870	Gulp1	no	0.020414	6.2466e-33	0.230018	1.33443e-176	PC 2
ENSMUSG00000046314	Stxbp6	no	0.016547	4.05302e-25	0.229689	4.36412e-176	PC 2
ENSMUSG00000028883	Sema3a	no	0.0222086	6.95464e-58	0.229468	9.66518e-176	PC 2
ENSMUSG00000020532	Acaca	no	0.0157553	2.14553e-29	0.228604	2.15697e-174	PC 2
ENSMUSG00000000305	Cdh4	no	0.0276287	3.8226e-43	0.22841	4.31673e-174	PC 2
ENSMUSG00000031661	Nkd1	no	0.0399538	5.34786e-54	0.228385	4.69861e-174	PC 2
ENSMUSG00000064061	Dzip3	no	0.0264728	3.86308e-44	0.227919	2.49059e-173	PC 2
ENSMUSG00000036264	Fstl4	no	0.134849	1.88835e-76	0.227627	7.05972e-173	PC 2
ENSMUSG00000026478	Lamc1	no	0.0225805	3.91751e-40	0.227448	1.33419e-172	PC 2
ENSMUSG00000026657	Frmd4a	no	0.0224829	2.21756e-31	0.226613	2.6048e-171	PC 2
ENSMUSG00000022636	Alcam	no	0.0355638	8.72991e-77	0.226603	2.6892e-171	PC 2
ENSMUSG00000048960	Prex2	no	0.0198804	5.60076e-28	0.226075	1.74932e-170	PC 2
ENSMUSG00000056531	Ccdc18	no	0.0381754	9.41271e-49	0.225608	9.13636e-170	PC 2
ENSMUSG00000032479	Map4	no	0.0219054	6.31888e-35	0.225257	3.14995e-169	PC 2
ENSMUSG00000024044	Epb41l3	no	0.0454021	1.33192e-57	0.224184	1.37346e-167	PC 2
ENSMUSG00000032666	1700025G04Rik	no	0.02231	1.97308e-36	0.223746	6.39268e-167	PC 2
ENSMUSG00000061751	Kalrn	no	0.0293221	5.83044e-44	0.223623	9.80104e-167	PC 2
ENSMUSG00000054423	Cadps	no	0.0388596	2.93453e-48	0.22316	4.94362e-166	PC 2
ENSMUSG00000038122	Tbc1d32	no	0.0646546	1.5862e-59	0.222875	1.33256e-165	PC 2
ENSMUSG00000021973	Micu2	no	0.0326045	9.5148e-43	0.222676	2.65768e-165	PC 2
ENSMUSG00000026740	Dnajc1	yes	0.0211408	3.77022e-32	0.222314	9.37337e-165	PC 2
ENSMUSG00000027496	Aurka	no	0.0507738	1.43e-46	0.222312	9.40757e-165	PC 2
ENSMUSG00000033697	Arhgap39	no	0.0194556	2.18192e-25	0.222039	2.42329e-164	PC 2
ENSMUSG00000041219	Arhgap11a	no	0.0450241	1.0947e-47	0.221505	1.54686e-163	PC 2
ENSMUSG00000030279	C2cd5	no	0.046018	3.64998e-52	0.221441	1.92199e-163	PC 2
ENSMUSG00000018362	Kpna2	no	0.0431103	6.74715e-37	0.221011	8.49729e-163	PC 2
ENSMUSG00000026437	Cdk18	no	0.0679981	8.36628e-55	0.220842	1.52306e-162	PC 2
ENSMUSG00000025545	Clybl	no	0.0254797	1.28256e-29	0.220594	3.56997e-162	PC 2
ENSMUSG00000040651	Fam208a	no	0.0206349	2.50585e-33	0.220579	3.75081e-162	PC 2
ENSMUSG00000039683	Sdk1	no	0.0324538	6.09408e-44	0.220272	1.07817e-161	PC 2
ENSMUSG00000029776	Hibadh	no	0.0209704	2.01681e-27	0.220139	1.70169e-161	PC 2
ENSMUSG00000034574	Daam1	no	0.0403246	2.20224e-46	0.220102	1.93098e-161	PC 2
ENSMUSG00000021725	Parp8	no	0.0246622	2.10298e-36	0.220001	2.72294e-161	PC 2
ENSMUSG00000068744	Psrc1	no	0.0588257	5.25944e-60	0.219844	4.6624e-161	PC 2
ENSMUSG00000024085	Man2a1	no	0.0218206	7.6995e-45	0.219841	4.69259e-161	PC 2
ENSMUSG00000038119	Cdon	no	0.0322353	1.27397e-41	0.219345	2.56893e-160	PC 2
ENSMUSG00000036009	Mettl25	no	0.0373023	7.85514e-44	0.218516	4.3864e-159	PC 2
ENSMUSG00000038844	Kif16b	no	0.0838733	2.72066e-61	0.21824	1.12348e-158	PC 2
ENSMUSG00000053617	Sh3pxd2a	no	0.0318214	2.52264e-39	0.217871	3.9366e-158	PC 2
ENSMUSG00000048327	Ckap2l	no	0.0502929	8.7087e-50	0.217039	6.63964e-157	PC 2
ENSMUSG00000057234	Mettl15	no	0.053945	1.06824e-47	0.216888	1.1023e-156	PC 2
ENSMUSG00000022367	Has2	no	0.0808133	5.88984e-49	0.216425	5.27707e-156	PC 2
ENSMUSG00000028519	Dab1	no	0.0199867	1.41525e-28	0.2163	8.01542e-156	PC 2
ENSMUSG00000026039	Sgol2a	no	0.0446445	2.4044e-45	0.21621	1.08643e-155	PC 2
ENSMUSG00000029913	Prdm5	yes	0.0173563	2.42535e-29	0.216172	1.2317e-155	PC 2
ENSMUSG00000033985	Tesk2	no	0.0276018	1.23094e-31	0.216016	2.07883e-155	PC 2
ENSMUSG00000004231	Pax2	yes	0.0359839	8.1985e-34	0.215954	2.55749e-155	PC 2
ENSMUSG00000005871	Apc	no	0.0136813	4.8256e-23	0.215452	1.37975e-154	PC 2
ENSMUSG00000022261	Sdc2	no	0.0313385	2.03993e-48	0.215054	5.2358e-154	PC 2
ENSMUSG00000045813	Gm9801	no	0.0631677	1.16902e-51	0.21504	5.47303e-154	PC 2
ENSMUSG00000041540	Sox5	yes	0.0753916	2.7391e-62	0.214784	1.28704e-153	PC 2
ENSMUSG00000062991	Nrg1	no	0.0616366	7.48333e-72	0.214076	1.37175e-152	PC 2
ENSMUSG00000039835	Nhsl1	no	0.0205234	2.81716e-26	0.212177	7.53065e-150	PC 2
ENSMUSG00000038146	Notch3	no	0.0239211	3.58612e-29	0.21212	9.06904e-150	PC 2
ENSMUSG00000061080	Lsamp	no	0.0438059	3.37932e-60	0.211704	3.57466e-149	PC 2
ENSMUSG00000074802	Gas2l3	no	0.0424898	2.93112e-44	0.211658	4.14762e-149	PC 2
ENSMUSG00000028549	Itgb3bp	no	0.0330756	3.1176e-34	0.211108	2.5363e-148	PC 2
ENSMUSG00000039428	Tmem135	no	0.0274596	4.13038e-32	0.210644	1.16081e-147	PC 2
ENSMUSG00000043004	Gng2	no	0.0232988	1.5749e-32	0.210634	1.19806e-147	PC 2
ENSMUSG00000022449	Adamts20	no	0.0377757	2.33056e-41	0.210266	3.99882e-147	PC 2
ENSMUSG00000045672	Col27a1	no	0.0335831	2.0349e-31	0.20939	6.97788e-146	PC 2
ENSMUSG00000026605	Cenpf	no	0.0148806	2.94525e-21	0.208761	5.39986e-145	PC 2
ENSMUSG00000044201	Cdc25c	no	0.0333775	2.80702e-31	0.208719	6.17434e-145	PC 2
ENSMUSG00000022101	Fgf17	no	0.0230356	1.05421e-19	0.208676	7.07309e-145	PC 2
ENSMUSG00000048720	Tbc1d12	no	0.0301494	6.32996e-31	0.208575	9.7914e-145	PC 2
ENSMUSG00000038860	Garnl3	no	0.0595578	4.14481e-48	0.208358	1.96854e-144	PC 2
ENSMUSG00000037605	Adgrl3	no	0.0347181	1.44078e-38	0.207985	6.57241e-144	PC 2
ENSMUSG00000063063	Ctnna2	no	0.041572	8.5139e-52	0.207703	1.63255e-143	PC 2
ENSMUSG00000039166	Akap7	no	0.0508996	1.10335e-47	0.207338	5.29989e-143	PC 2
ENSMUSG00000027238	Frmd5	no	0.013715	1.12886e-21	0.206853	2.51926e-142	PC 2
ENSMUSG00000051378	Kif18b	no	0.0405335	2.9624e-35	0.206704	4.05938e-142	PC 2
ENSMUSG00000034751	Mast4	no	0.0103226	2.46172e-08	0.2065	7.80584e-142	PC 2
ENSMUSG00000020704	Asic2	no	0.0415533	2.65899e-37	0.206249	1.74094e-141	PC 2
ENSMUSG00000031925	Maml2	no	0.0242473	2.34576e-34	0.206142	2.44795e-141	PC 2
ENSMUSG00000050945	Zfp438	yes	0.0536847	4.70322e-46	0.2059	5.31183e-141	PC 2
ENSMUSG00000007908	Hmgcll1	no	0.045841	1.40791e-40	0.205737	8.9135e-141	PC 2
ENSMUSG00000052539	Magi3	no	0.014336	1.42237e-16	0.205657	1.15013e-140	PC 2
ENSMUSG00000028456	Unc13b	no	0.0353295	3.13999e-36	0.205518	1.78673e-140	PC 2
ENSMUSG00000031822	Gse1	no	0.0364501	1.48301e-36	0.205377	2.80139e-140	PC 2
ENSMUSG00000025427	Rnf165	no	0.0133773	1.36823e-15	0.205352	3.02072e-140	PC 2
ENSMUSG00000022672	Prkdc	no	0.0134794	1.53764e-14	0.205218	4.62591e-140	PC 2
ENSMUSG00000021338	Carmil1	no	0.0220803	3.42045e-22	0.205124	6.23044e-140	PC 2
ENSMUSG00000039697	Ncoa7	no	0.027054	1.96253e-31	0.205068	7.42439e-140	PC 2
ENSMUSG00000022012	Enox1	no	0.0428651	1.89801e-47	0.204734	2.15119e-139	PC 2
ENSMUSG00000054733	Msra	no	0.0395352	6.552e-39	0.204566	3.653e-139	PC 2
ENSMUSG00000021375	Kif13a	no	0.0216502	5.7946e-22	0.20426	9.65277e-139	PC 2
ENSMUSG00000040415	Dtx3	no	0.0377506	1.01009e-29	0.203979	2.34195e-138	PC 2
ENSMUSG00000039607	Rbms3	no	0.027816	3.00219e-39	0.203598	7.7937e-138	PC 2
ENSMUSG00000033308	Dpyd	no	0.0902395	4.68238e-62	0.203517	1.00447e-137	PC 2
ENSMUSG00000034177	Rnf43	no	0.102664	7.94044e-46	0.203476	1.14091e-137	PC 2
ENSMUSG00000056755	Grm7	no	0.100043	2.62434e-71	0.203326	1.8298e-137	PC 2
ENSMUSG00000021559	Dapk1	no	0.023056	8.1548e-32	0.202806	9.40118e-137	PC 2
ENSMUSG00000027966	Col11a1	no	0.0481008	4.6866e-40	0.202556	2.06248e-136	PC 2
ENSMUSG00000035245	Eogt	no	0.094955	8.07469e-57	0.202512	2.36037e-136	PC 2
ENSMUSG00000036019	Tmtc2	no	0.0386967	1.22235e-36	0.202512	2.36037e-136	PC 2
ENSMUSG00000004508	Gab2	no	0.0296799	8.28962e-31	0.20196	1.33193e-135	PC 2
ENSMUSG00000043639	Rbm20	no	0.0228099	1.72497e-25	0.201468	6.18508e-135	PC 2
ENSMUSG00000047786	Lix1	no	0.0214135	6.50709e-29	0.200734	6.0883e-134	PC 2
ENSMUSG00000023800	Tiam2	no	0.0943352	5.64732e-52	0.200604	9.11968e-134	PC 2
ENSMUSG00000054237	Fra10ac1	no	0.0319881	8.1206e-31	0.200204	3.15449e-133	PC 2
ENSMUSG00000029591	Ung	no	-0.099476	1.1079e-273	-0.201649	3.52261e-135	PC 2
ENSMUSG00000064363	mt-Nd4	no	-0.0813641	0	-0.203608	7.56158e-138	PC 2
ENSMUSG00000017499	Cdc6	no	-0.0918358	1.4811e-296	-0.208484	1.31341e-144	PC 2
ENSMUSG00000051855	Mest	no	-0.0571637	0	-0.213354	1.52243e-151	PC 2
ENSMUSG00000028212	Ccne2	no	-0.0885307	0	-0.215253	2.69315e-154	PC 2
ENSMUSG00000026864	Hspa5	no	-0.0454518	0	-0.258552	2.13203e-224	PC 2
ENSMUSG00000023944	Hsp90ab1	no	-0.0464839	0	-0.265759	1.8156e-237	PC 2
ENSMUSG00000087373	Gm15892	no	-0.247274	1.01275e-207	-0.27325	1.62925e-251	PC 2
ENSMUSG00000028645	Slc2a1	no	-0.0458668	0	-0.274736	2.38547e-254	PC 2
ENSMUSG00000036095	Dgkb	no	0.258116	0	0.545449	0	PC 3
ENSMUSG00000021765	Fst	no	0.271004	0	0.494332	0	PC 3
ENSMUSG00000053141	Ptprt	no	0.235412	0	0.476726	0	PC 3
ENSMUSG00000031129	Slc9a9	no	0.258042	0	0.429814	0	PC 3
ENSMUSG00000052572	Dlg2	no	0.187724	0	0.415039	0	PC 3
ENSMUSG00000000303	Cdh1	no	0.229699	0	0.407761	0	PC 3
ENSMUSG00000037016	Frem2	no	0.128113	0	0.378304	0	PC 3
ENSMUSG00000012282	Wnt8a	no	0.227016	0	0.366655	0	PC 3
ENSMUSG00000045658	Pid1	no	0.169825	0	0.357905	0	PC 3
ENSMUSG00000044221	Grsf1	no	0.0921433	0	0.329775	0	PC 3
ENSMUSG00000029859	Epha1	no	0.128528	0	0.328856	0	PC 3
ENSMUSG00000017724	Etv4	yes	0.0994643	0	0.325438	0	PC 3
ENSMUSG00000024619	Cdx1	yes	0.114206	3.01994e-285	0.298836	3.96107e-302	PC 3
ENSMUSG00000031841	Cdh13	no	0.118489	0	0.290173	4.15216e-284	PC 3
ENSMUSG00000037653	Kctd8	no	0.21013	8.19542e-190	0.283965	1.42501e-271	PC 3
ENSMUSG00000060534	Dcc	no	0.0744591	0	0.278958	1.00934e-261	PC 3
ENSMUSG00000040728	Esrp1	no	0.167709	1.21694e-147	0.278267	2.19039e-260	PC 3
ENSMUSG00000024109	Nrxn1	no	0.110474	2.21626e-189	0.275069	3.13372e-254	PC 3
ENSMUSG00000053399	Adamts18	no	0.243019	1.1677e-165	0.274104	2.1137e-252	PC 3
ENSMUSG00000015843	Rxrg	yes	0.182197	1.49128e-191	0.273712	1.15929e-251	PC 3
ENSMUSG00000022636	Alcam	no	0.0749123	1.05173e-271	0.263348	2.60968e-232	PC 3
ENSMUSG00000021678	F2rl1	no	0.204707	2.31025e-144	0.262477	9.9139e-231	PC 3
ENSMUSG00000024211	Grm8	no	0.161672	1.4657e-187	0.254876	3.86067e-217	PC 3
ENSMUSG00000038453	Srcin1	no	0.11636	9.56614e-175	0.251241	8.33275e-211	PC 3
ENSMUSG00000021010	Npas3	yes	0.100316	0	0.246961	1.68127e-203	PC 3
ENSMUSG00000020048	Hsp90b1	no	0.0463036	0	0.233022	1.31838e-180	PC 3
ENSMUSG00000057715	A830018L16Rik	no	0.0915274	1.92982e-157	0.232322	1.65371e-179	PC 3
ENSMUSG00000046169	Adamts6	no	0.0829752	0	0.23084	3.59887e-177	PC 3
ENSMUSG00000028519	Dab1	no	0.0699981	2.98833e-279	0.227455	6.55284e-172	PC 3
ENSMUSG00000026864	Hspa5	no	0.0448426	4.93521e-280	0.225249	1.60854e-168	PC 3
ENSMUSG00000006262	Mob1b	no	0.0733441	1.95762e-245	0.22226	5.49688e-164	PC 3
ENSMUSG00000022899	Slc15a2	no	0.148681	3.08356e-109	0.221727	3.42317e-163	PC 3
ENSMUSG00000021268	Meg3	no	0.0573339	5.704e-261	0.217576	5.06859e-157	PC 3
ENSMUSG00000024697	Gna14	no	0.12817	1.59348e-142	0.217276	1.39175e-156	PC 3
ENSMUSG00000022321	Cdh10	no	0.0843748	6.135e-148	0.216372	2.93603e-155	PC 3
ENSMUSG00000034330	Plcg2	no	0.103737	2.49038e-150	0.216078	7.81527e-155	PC 3
ENSMUSG00000071856	Mcc	no	0.0519352	1.21716e-285	0.215076	2.20149e-153	PC 3
ENSMUSG00000019947	Arid5b	yes	0.0989488	1.19828e-149	0.213344	6.95493e-151	PC 3
ENSMUSG00000004633	Chn2	no	0.100402	2.37325e-187	0.210086	3.07693e-146	PC 3
ENSMUSG00000024268	Celf4	no	0.109891	9.64709e-138	0.210002	4.00516e-146	PC 3
ENSMUSG00000032006	Pdgfd	no	0.0752556	4.70282e-148	0.2088	1.95826e-144	PC 3
ENSMUSG00000038718	Pbx3	yes	0.079685	1.74262e-135	0.208048	2.17718e-143	PC 3
ENSMUSG00000079445	B3gnt7	no	0.0943877	2.18583e-132	0.207362	1.98348e-142	PC 3
ENSMUSG00000056856	Jakmip3	no	0.123318	2.44173e-115	0.204691	1.01084e-138	PC 3
ENSMUSG00000070695	Cntnap5a	no	0.285597	8.15425e-88	0.201706	1.17966e-134	PC 3
ENSMUSG00000040118	Cacna2d1	no	0.11711	3.9527e-98	0.201102	7.72242e-134	PC 3
ENSMUSG00000054766	Set	no	-0.0527153	5.4164e-160	-0.200043	2.04786e-132	PC 3
ENSMUSG00000001175	Calm1	no	-0.0600888	5.48954e-110	-0.200422	6.3745e-133	PC 3
ENSMUSG00000026185	Igfbp5	no	-0.139348	1.12784e-71	-0.202099	3.474e-135	PC 3
ENSMUSG00000021994	Wnt5a	no	-0.0634137	1.79683e-136	-0.202211	2.46948e-135	PC 3
ENSMUSG00000025558	Dock9	no	-0.0715514	1.12012e-101	-0.203482	4.53955e-137	PC 3
ENSMUSG00000024238	Zeb1	yes	-0.0475016	5.8685e-102	-0.203587	3.28931e-137	PC 3
ENSMUSG00000025321	Itgb8	no	-0.0390343	7.27852e-44	-0.20383	1.53789e-137	PC 3
ENSMUSG00000039542	Ncam1	no	-0.0416256	1.15312e-218	-0.206151	9.62307e-141	PC 3
ENSMUSG00000001630	Stk38l	no	-0.0953907	3.8817e-83	-0.208121	1.73909e-143	PC 3
ENSMUSG00000032518	Rpsa	no	-0.0577122	3.43482e-123	-0.208134	1.68368e-143	PC 3
ENSMUSG00000023944	Hsp90ab1	no	-0.0581663	1.8435e-297	-0.208801	1.95826e-144	PC 3
ENSMUSG00000030744	Rps3	no	-0.0669938	2.58799e-126	-0.209575	1.60198e-145	PC 3
ENSMUSG00000070348	Ccnd1	no	-0.0707147	2.09854e-117	-0.210634	5.15765e-147	PC 3
ENSMUSG00000067274	Rplp0	no	-0.0610064	6.98555e-128	-0.211143	9.79608e-148	PC 3
ENSMUSG00000036158	Prickle1	no	-0.0422868	5.8308e-111	-0.211966	6.57252e-149	PC 3
ENSMUSG00000036752	Tubb4b	no	-0.0832598	3.65904e-96	-0.212618	7.67414e-150	PC 3
ENSMUSG00000007836	Hnrnpa0	no	-0.0727748	8.2303e-118	-0.214369	2.29755e-152	PC 3
ENSMUSG00000066687	Zbtb16	yes	-0.0464215	1.58145e-116	-0.214866	4.40114e-153	PC 3
ENSMUSG00000026238	Ptma	no	-0.0702923	1.25282e-151	-0.21585	1.64679e-154	PC 3
ENSMUSG00000053580	Tanc2	no	-0.0538776	5.30712e-152	-0.215998	1.01112e-154	PC 3
ENSMUSG00000032232	Cgnl1	no	-0.0734449	1.11366e-97	-0.217809	2.32555e-157	PC 3
ENSMUSG00000028327	Stra6l	no	-0.113196	2.96948e-117	-0.218396	3.18165e-158	PC 3
ENSMUSG00000008348	Ubc	no	-0.0960453	8.63478e-103	-0.220182	7.06396e-161	PC 3
ENSMUSG00000029581	Fscn1	no	-0.0684035	2.24145e-135	-0.221901	1.89058e-163	PC 3
ENSMUSG00000051331	Cacna1c	no	-0.0696516	6.78598e-126	-0.223315	1.40483e-165	PC 3
ENSMUSG00000023456	Tpi1	no	-0.0685498	2.32585e-122	-0.224096	9.23006e-167	PC 3
ENSMUSG00000003970	Rpl8	no	-0.0673099	1.70085e-173	-0.22579	2.40963e-169	PC 3
ENSMUSG00000057666	Gapdh	no	-0.0799924	3.60071e-154	-0.22811	6.38716e-173	PC 3
ENSMUSG00000021360	Gcnt2	no	-0.0653669	4.39251e-129	-0.228814	5.18281e-174	PC 3
ENSMUSG00000022197	Pdzd2	no	-0.127004	1.42574e-94	-0.229186	1.38213e-174	PC 3
ENSMUSG00000020358	Hnrnpab	no	-0.0656972	2.55944e-200	-0.230655	6.94723e-177	PC 3
ENSMUSG00000045215	Asxl3	no	-0.0686848	7.52913e-156	-0.232672	4.68445e-180	PC 3
ENSMUSG00000041540	Sox5	yes	-0.13997	9.5354e-116	-0.233718	1.04053e-181	PC 3
ENSMUSG00000043496	Tril	no	-0.112883	5.06792e-121	-0.234117	2.42997e-182	PC 3
ENSMUSG00000025132	Arhgdia	no	-0.0920559	3.95511e-142	-0.235714	6.6998e-185	PC 3
ENSMUSG00000072235	Tuba1a	no	-0.112522	2.46642e-127	-0.236939	7.11216e-187	PC 3
ENSMUSG00000069662	Marcks	no	-0.0958714	5.18658e-135	-0.242703	2.39384e-196	PC 3
ENSMUSG00000048078	Tenm4	no	-0.0544317	2.00828e-305	-0.244125	1.01898e-198	PC 3
ENSMUSG00000055609	Hba-x	no	-0.278468	2.75133e-112	-0.24734	3.89178e-204	PC 3
ENSMUSG00000078812	Eif5a	no	-0.071614	3.14008e-214	-0.249003	5.68819e-207	PC 3
ENSMUSG00000019699	Akt3	no	-0.0635312	1.04876e-216	-0.249866	1.90404e-208	PC 3
ENSMUSG00000047495	Dlgap2	no	-0.0964974	5.1429e-139	-0.250313	3.29346e-209	PC 3
ENSMUSG00000056201	Cfl1	no	-0.0781992	7.8546e-199	-0.253426	1.33324e-214	PC 3
ENSMUSG00000051695	Pcbp1	no	-0.0997713	6.70208e-170	-0.255001	2.37776e-217	PC 3
ENSMUSG00000037742	Eef1a1	no	-0.0761064	0	-0.258487	1.5611e-223	PC 3
ENSMUSG00000022485	Hoxc5	yes	-0.0901678	7.54137e-173	-0.264151	9.0323e-234	PC 3
ENSMUSG00000074505	Fat3	no	-0.0685112	0	-0.273142	1.38854e-250	PC 3
ENSMUSG00000019505	Ubb	no	-0.107861	2.94168e-211	-0.27468	1.706e-253	PC 3
ENSMUSG00000047945	Marcksl1	no	-0.105307	3.79512e-217	-0.276302	1.34767e-256	PC 3
ENSMUSG00000024548	Setbp1	yes	-0.0675831	0	-0.27735	1.29387e-258	PC 3
ENSMUSG00000023004	Tuba1b	no	-0.0972052	6.14172e-228	-0.280295	2.49195e-264	PC 3
ENSMUSG00000026494	Kif26b	no	-0.048771	5.65212e-250	-0.282166	5.22389e-268	PC 3
ENSMUSG00000030695	Aldoa	no	-0.0916102	5.3676e-298	-0.29019	3.96829e-284	PC 3
ENSMUSG00000019817	Plagl1	yes	-0.105173	2.67362e-208	-0.307375	0	PC 3
ENSMUSG00000001525	Tubb5	no	-0.0933982	0	-0.30869	0	PC 3
ENSMUSG00000078706	Gm53	no	-0.153086	5.54848e-229	-0.308733	0	PC 3
ENSMUSG00000024598	Fbn2	no	-0.135217	1.68334e-221	-0.312834	0	PC 3
ENSMUSG00000027070	Lrp2	no	-0.101981	1.43898e-273	-0.316681	0	PC 3
ENSMUSG00000027993	Trim2	no	-0.074753	8.98303e-274	-0.317025	0	PC 3
ENSMUSG00000032294	Pkm	no	-0.0720791	0	-0.318044	0	PC 3
ENSMUSG00000038227	Hoxa9	yes	-0.100886	4.60691e-251	-0.325732	0	PC 3
ENSMUSG00000001657	Hoxc8	yes	-0.0985569	0	-0.341152	0	PC 3
ENSMUSG00000025964	Adam23	no	-0.102266	0	-0.341662	0	PC 3
ENSMUSG00000029580	Actb	no	-0.105004	0	-0.348769	0	PC 3
ENSMUSG00000063229	Ldha	no	-0.0900326	0	-0.35326	0	PC 3
ENSMUSG00000058056	Palld	no	-0.0906205	0	-0.360059	0	PC 3
ENSMUSG00000001661	Hoxc6	yes	-0.100627	0	-0.379413	0	PC 3
ENSMUSG00000036139	Hoxc9	yes	-0.180052	0	-0.381951	0	PC 3

## Sheet: Table. S4
Supplementary Table 4. Edge weights supporting the inferred trajectories of mammalian embryogenesis
						Notes
	E3.0:Morula					1. Columns correspond to earlier timepoints in each co-embedding
E3.5:Inner cell mass	1	Manually curated edge to E3.0 morula (dummy node). See text for justification.				2. Rows correspond to later timepoint in each co-embedding
E3.5:Trophectoderm	1	Manually curated edge to E3.0 morula (dummy node). See text for justification.				3. All edge weights are listed, but the maximum edge weight for each pseudo-descendant cell state is highlighted in blue
						4. Other edge weights that exceed the threshold (0.2) are highlighted in orange
	E3.5:Inner cell mass	E3.5:Trophectoderm				5. Columns corresponding to the four dummy nodes discussed in the text are highlighted in dark green
E4.5:Epiblast	1	0	The epiblast is well-established to emerge from the inner cell mass. See PMID 24968703.			6. Notes on edge weights exceeding 0.2 for each pseudodescendant are provided in the last column of each row.
E4.5:Hypoblast	1	0	The hypoblast is well-established to emerge from the inner cell mass. See PMID 24968703.			7. "Self" denotes instances where the edge is between two identically annotated cell states
	E4.5:Epiblast	E4.5:Hypoblast	E4.5:Trophectoderm
E5.25:Epiblast	0.983673	0.0163265	0	Self
E5.25:Extraembryonic ectoderm	0	1	1	Manually curated connection between E4.5 trophoectoderm (dummy node) and E5.25 extraembryonic ectoderm (ExE ectoderm). See text for justification.
E5.25:Parietal endoderm	0.0695652	0.930435	0	The parietal endoderm is well-established to arise from the hypoblast. See PMID 24968703.
E5.25:Visceral endoderm	0	1	0	The visceral endoderm is well-established to arise from the hypoblast. See PMID 24968703.
	E5.25:Epiblast	E5.25:Extraembryonic ectoderm	E5.25:Parietal endoderm	E5.25:Visceral endoderm
E5.5:Embryonic visceral endoderm	0	0	0.075	0.925	The embryonic visceral endoderm (EmVE) is well-established to arise from the visceral endoderm. See PMID 24968703.
E5.5:Epiblast	0.881226	0.0387597	0.0189138	0.0615692	Self
E5.5:Extraembryonic ectoderm	0.024026	0.975974	0	0	Self
E5.5:Extraembryonic visceral endoderm	0	0.0291667	0.108333	0.865116	The extraembryonic visceral endoderm (ExVE) is well-established to arise from the visceral endoderm. See PMID 24968703.
E5.5:Parietal endoderm	0	0	0.976471	0.0235294	Self
	E5.5:Embryonic visceral endoderm	E5.5:Epiblast	E5.5:Extraembryonic ectoderm	E5.5:Extraembryonic visceral endoderm	E5.5:Parietal endoderm
E6.25:Embryonic visceral endoderm	0.888889	0	0	0.111111	0	Self
E6.25:Epiblast	0	0.991379	0.00862069	0	0	Self
E6.25:Extraembryonic ectoderm	0	0.0586667	0.930769	0.0109589	0	Self
E6.25:Extraembryonic visceral endoderm	0	0.162101	0	0.829129	0.008	Self
E6.25:Parietal endoderm	0	0	0	0	1	Self
	E6.25:Embryonic visceral endoderm	E6.25:Epiblast	E6.25:Extraembryonic ectoderm	E6.25:Extraembryonic visceral endoderm	E6.25:Parietal endoderm
E6.5:Embryonic visceral endoderm	0.931561	0.0132275	0	0.0498756	0.00746269	Self
E6.5:Epiblast	0.000541565	0.996236	0.00212089	0.000893895	0.000535332	Self
E6.5:Extraembryonic ectoderm	0	0.0138772	0.981514	0.00422655	0.000862069	Self
E6.5:Extraembryonic visceral endoderm	0.15157	0	0.0699113	0.777828	0	Self
E6.5:Parietal endoderm	0	0	0	0.0833333	0.916667	Self
E6.5:Primitive streak and adjacent ectoderm	0.00619534	0.986587	0.00296736	0.00453858	0	The primitive streak is well-established to arise from the epiblast. See PMID 24968703.
	E6.5:Embryonic visceral endoderm	E6.5:Epiblast	E6.5:Extraembryonic ectoderm	E6.5:Extraembryonic visceral endoderm	E6.5:Parietal endoderm	E6.5:Primitive streak and adjacent ectoderm
E6.75:Embryonic visceral endoderm	0.91954	0.0103093	0	0.0704545	0	0.00222222	Self
E6.75:Epiblast	0	0.925301	0	0	0	0.0746988	Self
E6.75:Extraembryonic ectoderm	0	0.00658289	0.99276	0	0	0.000619195	Self
E6.75:Extraembryonic visceral endoderm	0.0213836	0.00123457	0.00503145	0.945164	0.00628931	0.0240506	Self
E6.75:Nascent mesoderm	0	0	0	0	0	1	The nascent mesoderm is well-established to arise from the primitive streak. See PMID 22170865.
E6.75:Primitive streak and adjacent ectoderm	0.0116284	0.129372	0	0	0	0.859016	Self
	E6.75:Embryonic visceral endoderm	E6.75:Epiblast	E6.75:Extraembryonic ectoderm	E6.75:Extraembryonic visceral endoderm	E6.75:Nascent mesoderm	E6.75:Parietal endoderm	E6.75:Primitive streak and adjacent ectoderm
E7:Anterior primitive streak	0.0018018	0.0529251	0	0	0.0176794	0	0.927686	The anterior primitive streak is well-established to arise from the primitive streak. See PMID 10611967.
E7:Embryonic visceral endoderm	0.97193	0	0	0.0280702	0	0	0	Self
E7:Epiblast	0	0.975848	0	0	0	0	0.0241519	Self
E7:Extraembryonic ectoderm	0	0	1	0	0	0	0	Self
E7:Extraembryonic visceral endoderm	0.0290807	0	0	0.970919	0	0	0	Self
E7:Hematoendothelial progenitors	0	0	0	0	1	0	0	Hematoendothelial progenitors are well-established to arise from nascent mesoderm. See PMID 28859300.
E7:Mixed mesoderm	0	0	0	0	0.971021	0	0.0289787	The cell state that we annotate as mixed mesoderm, the annotation applied to it by Pijuan-Sala et al. (2019) (PMID 30787436), is inferred to arise from nascent mesoderm.
E7:Nascent mesoderm	0.000793651	0.000321543	0	0	0.932587	0	0.0665074	Self
E7:Parietal endoderm	0.944374	0.0021978	0.0229885	0	0.0238095	1	0.00909091	Manually curated "self" connection between E6.75 parietal trophoectoderm (dummy node) and E7.0 parietal endoderm. See text for justification.
E7:Primordial germ cells	0	0.016092	0	0	0.0649675	0	0.922353	Primordial germ cells (PGCs) are well-established to arise at the posterior primitive streak. See PMID 20027186.
E7:Primitive streak and adjacent ectoderm	0	0.244678	0	0	0.00989691	0	0.745665	Self, with an additional edge back to epiblast (weight 0.24) that is likely explained by the continuous relationship between the ectoderm around the primitive streak and the remainder of the epiblast
	E7:Anterior primitive streak	E7:Embryonic visceral endoderm	E7:Epiblast	E7:Extraembryonic ectoderm	E7:Extraembryonic visceral endoderm	E7:Hematoendothelial progenitors	E7:Mixed mesoderm	E7:Nascent mesoderm	E7:Parietal endoderm	E7:Primitive streak and adjacent ectoderm	E7:Primordial germ cells
E7.25:Amniochorionic mesoderm	0	0	0	0	0	0.06	0.94	0	0	0	0	Amniochorionic mesoderm (tentative label; these cells called mesenchyme by PMID 30787436) appears to arise from mixed mesoderm.
E7.25:Anterior primitive streak	0.8	0.01	0	0	0	0	0	0.01	0	0.17	0	Self
E7.25:Blood progenitors	0	0	0	0	0	1	0	0	0	0	0	Blood progenitors, presumably primitive at this stage, are well established to arise from hematoendothelial progenitors. Nomenclature from original study (PMID 30787436)
E7.25:Definitive endoderm	0.99	0.01	0	0	0	0	0	0	0	0	0	The definitive endoderm is well-established to arise from the anterior primitive streak. See PMID 10611967
E7.25:Embryonic visceral endoderm	0	0.94	0	0	0.06	0	0	0	0	0	0	Self
E7.25:Epiblast	0	0	0.87	0	0	0	0	0	0	0.13	0	Self
E7.25:Extraembryonic ectoderm	0	0	0	1	0	0	0	0	0	0	0	Self
E7.25:Extraembryonic visceral endoderm	0	0.02	0	0	0.98	0	0	0	0	0	0	Self
E7.25:Hematoendothelial progenitors	0	0	0	0	0	0.99	0.01	0	0	0	0	Self
E7.25:Mixed mesoderm	0	0	0	0	0	0.18	0.57	0.24	0	0	0.01	Self, with an additional edge back to nascent mesoderm (weight 0.24) that reflects an established relationship and could be explained by ongoing differentiation or a continuum
E7.25:Nascent mesoderm	0	0	0	0	0	0	0.03	0.92	0	0.05	0	Self
E7.25:Notochord	0.97	0	0	0	0	0	0	0	0	0.03	0	The notochord is well-established to arise from the anterior primitive streak. See PMID 26845388
E7.25:Parietal endoderm	0	0	0	0	0	0	0	0	1	0	0	Self
E7.25:Primitive streak and adjacent ectoderm	0.02	0	0.06	0	0	0	0	0.01	0	0.88	0.03	Self
E7.25:Primordial germ cells	0	0	0	0	0	0	0	0	0	0	1	Self
	E7.25:Amniochorionic mesoderm	E7.25:Anterior primitive streak	E7.25:Blood progenitors	E7.25:Definitive endoderm	E7.25:Embryonic visceral endoderm	E7.25:Epiblast	E7.25:Extraembryonic ectoderm	E7.25:Extraembryonic visceral endoderm	E7.25:Hematoendothelial progenitors	E7.25:Mixed mesoderm	E7.25:Nascent mesoderm	E7.25:Notochord	E7.25:Parietal endoderm	E7.25:Primitive streak and adjacent ectoderm	E7.25:Primordial germ cells
E7.5:Amniochorionic mesoderm	0.68	0	0	0	0	0	0	0	0.02	0.29	0.01	0	0	0	0	Self, with an additional edge back to mixed mesoderm (weight 0.29) that reflects an established relationship and could be explained by ongoing differentiation or a continuum
E7.5:Anterior primitive streak	0	0.85	0	0.13	0	0	0	0	0	0	0	0	0	0.02	0	Self
E7.5:Blood progenitors	0	0	0.72	0	0	0	0	0	0.28	0	0	0	0	0	0	Self, with an additional edge back to hematoendothelial progenitors (weight 0.28) that reflects an established relationship and could be explained by ongoing differentiation or a continuum
E7.5:Caudal lateral epiblast	0	0	0	0.01	0	0	0	0	0	0	0.13	0	0	0.86	0	Caudal lateral epiblast appears to arise from primitive streak and adjacent ectoderm, marked by Nkx1-2 aka Sax1. See https://www.biorxiv.org/content/10.1101/045872v1.
E7.5:Caudal neuroectoderm	0	0	0	0	0	0.01	0	0	0	0	0.03	0	0	0.97	0	Caudal neuroectoderm appears to arise from primitive streak and adjacent ectoderm. See PMID 11748135.
E7.5:Definitive endoderm	0	0.3	0	0.52	0.04	0	0	0.01	0	0	0	0.09	0	0.04	0	Self, with an additional edge back to anterior primitive streak (weight 0.30) that reflects an established relationship and could be explained by ongoing differentiation or a continuum
E7.5:Embryonic visceral endoderm	0	0.01	0	0	0.97	0	0	0.01	0	0	0	0	0	0	0	Self
E7.5:Epiblast	0	0	0	0	0	0.98	0	0	0	0	0	0	0	0.02	0	Self
E7.5:Extraembryonic ectoderm	0	0	0	0	0	0	1	0	0	0	0	0	0	0	0	Self
E7.5:Extraembryonic mesoderm	0.08	0	0	0	0	0	0	0	0	0.86	0.05	0	0	0	0.01	Extraembryonic mesoderm appears to arise from mixed mesoderm. Note that although this cell state is related to allantois at next timepoint, in general, distinction from other mesodermal cell populations is challenging. See PMID 22855605.
E7.5:Extraembryonic visceral endoderm	0	0	0	0	0.01	0	0	0.99	0	0	0	0	0	0	0	Self
E7.5:Gut	0	0.21	0	0.78	0.01	0	0	0	0	0	0	0	0	0	0	Gut is well-established to arise from definitive endoderm. See PMID 10611967
E7.5:Hematoendothelial progenitors	0.02	0	0	0	0	0	0	0	0.87	0.11	0	0	0	0	0	Self
E7.5:Mixed mesoderm	0	0	0	0	0	0	0	0	0	0.31	0.68	0	0	0.01	0	Self, but with higher scoring edge back to nascent mesoderm (weight 0.68) that reflects an established relationship and could be explained by ongoing differentiation or incomplete separation.
E7.5:Nascent mesoderm	0	0	0	0	0	0	0	0	0	0.02	0.91	0	0	0.05	0.01	Self
E7.5:Notochord	0	0.06	0	0	0	0	0	0	0	0	0	0.93	0	0	0	Self
E7.5:Paraxial mesoderm A	0	0	0	0	0	0	0	0	0	0	1	0	0	0	0	Paraxial mesoderm A appears to arise from the nascent mesoderm. Distinguished from other paraxial mesoderm cell states based on markers Tbx1, Pax3, and potentially corresponds to anterior paraxial mesoderm. See PMID 23081715, PMID 20692252. Paraxial mesoderm ABC appears to correspond to rostral > caudal gradient.
E7.5:Paraxial mesoderm B	0	0	0	0	0	0	0	0	0	0	1	0	0	0	0	Paraxial mesoderm B appears to arise from the nascent mesoderm. Distinguished from other paraxial mesoderm cell states based on markers Tbx6, Dll1, and potentially corresponds to posterior paraxial mesoderm. See PMID 15986483, PMID 20692252. Paraxial mesoderm ABC appears to correspond to rostral > caudal gradient
E7.5:Parietal endoderm	0	0	0	0	0	0	0	0	0	0.03	0	0	0.97	0	0	Self
E7.5:Primitive streak and adjacent ectoderm	0	0.02	0	0	0	0.18	0	0	0	0	0.02	0	0	0.78	0	Self
E7.5:Primordial germ cells	0	0	0	0	0	0	0	0	0	0	0	0	0	0.02	0.98	Self
E7.5:Rostral neuroectoderm	0	0	0	0	0	0.53	0	0	0	0	0	0	0	0.47	0	Rostral neuroectoderm has edges surpassing threshold back to epiblast (0.53) and primitive streak and adjacent ectoderm (0.47). See PMID 29109536
E7.5:Splanchnic mesoderm	0	0	0	0	0	0	0	0	0	0.39	0.61	0	0	0	0	Splanchnic mesoderm has edges surpassing threshold back to both nascent (0.61) and mixed (0.39) mesoderm. See PMID 16304598.
E7.5:Surface ectoderm	0	0	0	0	0	0	0	0	0	0	0	0.01	0	0.94	0.05	Surface ectoderm appears to emerge from primitive streak and adjacent ectoderm. May reflect that primitive streak and adjacent ectoderm comprises a substantial region, as caudal neuroectoderm and caudal lateral epiblast also have edges back to primitive streak and adjacent ectoderm, while epiblast associated with rostral neuroectoderm. See PMID 26690418.
	E7.5:Amniochorionic mesoderm	E7.5:Anterior primitive streak	E7.5:Blood progenitors	E7.5:Caudal lateral epiblast	E7.5:Caudal neuroectoderm	E7.5:Definitive endoderm	E7.5:Embryonic visceral endoderm	E7.5:Epiblast	E7.5:Extraembryonic ectoderm	E7.5:Extraembryonic mesoderm	E7.5:Extraembryonic visceral endoderm	E7.5:Gut	E7.5:Hematoendothelial progenitors	E7.5:Mixed mesoderm	E7.5:Nascent mesoderm	E7.5:Notochord	E7.5:Paraxial mesoderm A	E7.5:Paraxial mesoderm B	E7.5:Parietal endoderm	E7.5:Primitive streak and adjacent ectoderm	E7.5:Primordial germ cells	E7.5:Rostral neuroectoderm	E7.5:Splanchnic mesoderm	E7.5:Surface ectoderm
E7.75:Allantois	0.09	0	0	0	0	0	0	0	0	0.91	0	0	0	0	0	0	0	0	0	0	0	0	0	0	The allantois is well-established to arise from the extraembryonic mesoderm. See PMID 22855605
E7.75:Amniochorionic mesoderm	0.79	0	0	0	0	0	0	0	0	0.1	0	0	0.02	0.04	0	0	0	0	0	0	0	0	0.06	0	Self
E7.75:Blood progenitors	0	0	0.93	0	0	0	0	0	0	0	0	0	0.06	0	0	0	0	0	0	0	0	0	0	0	Self
E7.75:Caudal lateral epiblast	0	0	0	0.6	0.11	0	0	0	0	0	0	0	0	0	0.18	0	0	0	0	0.07	0	0.04	0	0	Self
E7.75:Caudal neuroectoderm	0	0	0	0.1	0.33	0	0	0	0	0	0	0	0	0	0	0	0	0	0	0	0	0.57	0	0	Self, but with higher scoring edge back to rostral neuroectoderm (weight 0.57) that is likely explained by a continuous relationship.
E7.75:Definitive endoderm	0	0.08	0	0	0	0.72	0	0	0	0	0	0.18	0	0	0	0	0	0	0.01	0	0	0.01	0	0	Self
E7.75:Embryonic visceral endoderm	0	0	0	0	0	0	0.99	0	0	0	0	0	0	0	0	0	0	0	0	0	0	0	0	0	Self
E7.75:Endothelium	0	0	0	0	0	0	0	0	0	0	0	0	1	0	0	0	0	0	0	0	0	0	0	0	Endothelium is well-established to arise from hematoendothelial progenitors. See PMID 28859300
E7.75:Extraembryonic ectoderm	0	0	0	0	0	0	0	0	1	0	0	0	0	0	0	0	0	0	0	0	0	0	0	0	Self
E7.75:Extraembryonic mesoderm	0	0	0	0	0	0	0	0	0	0.41	0	0	0	0.35	0.22	0	0	0	0	0	0.01	0	0	0	Self, with an additional edge back to mixed mesoderm (weight 0.35) and nascent mesoderm (weight 0.22) that could be explained by a continuous relationship. See PMID 26845388 and 16752393
E7.75:Extraembryonic visceral endoderm	0	0	0	0	0	0	0.01	0	0	0	0.99	0	0	0	0	0	0	0	0	0	0	0	0	0	Self
E7.75:First heart field	0.04	0	0	0	0	0	0	0	0	0	0	0	0	0	0	0	0	0	0	0	0	0	0.96	0	First heart field is well-established to arise from the splanchnic mesoderm. See PMID 29202929
E7.75:Gut	0	0	0	0	0	0.64	0.14	0	0	0	0	0.22	0	0	0	0	0	0	0	0	0	0	0	0	Self, but with higher scoring edge back to definitive endoderm (weight 0.64) that presumably reflects an ongoing differentiation or a continuous relationship. Minor contribution (0.14) from embryonic visceral endoderm is established example of convergence that falls below 0.2 threshold.
E7.75:Hematoendothelial progenitors	0.03	0	0.03	0	0	0	0	0	0	0.02	0	0	0.91	0.01	0	0	0	0	0	0	0	0	0	0	Self
E7.75:Intermediate mesoderm	0	0	0	0	0	0	0	0	0	0	0	0	0	0.03	0.91	0	0	0.03	0	0	0	0	0.03	0	Intermediate mesoderm emerges from nascent mesoderm. See PMID 16304598.
E7.75:Nascent mesoderm	0	0	0	0	0	0	0	0	0	0	0	0	0	0.09	0.68	0	0.19	0.01	0	0	0	0	0.03	0	Self
E7.75:Notochord	0	0	0	0	0	0.28	0	0	0	0	0	0	0	0	0	0.68	0	0	0	0.03	0	0.01	0	0.01	Self, with an additional edge back to definitive endoderm (weight 0.28) that could be explained by a continuous relationship. See PMID 26845388 and 16752393
E7.75:Paraxial mesoderm A	0	0	0	0	0	0	0	0	0	0	0	0.01	0	0	0.03	0	0.69	0.05	0	0	0	0	0.22	0	Self, with an additional edge back to splanchnic mesoderm (weight 0.22) that could be explained by incomplete separation or a continuous relationship
E7.75:Paraxial mesoderm B	0	0	0	0	0	0	0	0	0	0	0	0	0	0.01	0.48	0	0	0.52	0	0	0	0	0	0	Self, with an additional edge back to nascent mesoderm (weight 0.48) that reflects an established relationship and could be explained by ongoing differentiation or a continuous relationship.
E7.75:Paraxial mesoderm C	0	0	0	0.27	0.02	0	0	0	0	0	0	0	0	0	0.69	0	0	0	0	0	0.01	0.01	0	0	Paraxial mesoderm C emerges with edges back to both nascent mesoderm (0.69) and caudal lateral epiblast (0.27). See https://www.biorxiv.org/content/10.1101/045872v1. Paraxial mesoderm ABC appears to correspond to rostral > caudal gradient
E7.75:Parietal endoderm	0	0	0	0	0	0	0	0	0	0	0	0	0	0	0	0	0	0	1	0	0	0	0	0	Self
E7.75:Primitive erythroid cells	0	0	1	0	0	0	0	0	0	0	0	0	0	0	0	0	0	0	0	0	0	0	0	0	Primitive erythroid cells are well-established to emerge from blood progenitors. See PMID 24478716
E7.75:Primordial germ cells	0	0	0	0	0	0	0	0	0	0	0	0	0	0	0	0	0	0	0	0	0.97	0	0	0.03	Self
E7.75:Rostral neuroectoderm	0	0	0	0.01	0	0	0	0.2	0	0	0	0	0	0	0	0	0	0	0	0.1	0	0.68	0	0	Self, with an additional edge back to epiblast (weight 0.20) that reflects an established relationship and could be explained by ongoing differentiation or incomplete separation.
E7.75:Somatic mesoderm	0	0	0	0	0	0	0	0	0	0	0	0	0	0.07	0.92	0	0	0	0	0	0	0	0	0	Somatic mesoderm emerges from nascent mesoderm.
E7.75:Splanchnic mesoderm	0	0	0	0	0	0	0	0	0	0	0	0	0	0.01	0.09	0	0.01	0	0	0	0	0	0.89	0	Self
E7.75:Surface ectoderm	0.01	0	0	0.09	0	0	0	0	0	0	0	0	0	0	0.01	0	0	0	0	0	0.01	0.27	0	0.61	Self, with an additional edge back to rostral neuroectoderm (weight 0.27) that may reflect a continuous relationship.
	E7.75:Allantois	E7.75:Amniochorionic mesoderm	E7.75:Blood progenitors	E7.75:Caudal lateral epiblast	E7.75:Caudal neuroectoderm	E7.75:Definitive endoderm	E7.75:Embryonic visceral endoderm	E7.75:Endothelium	E7.75:Extraembryonic ectoderm	E7.75:Extraembryonic mesoderm	E7.75:Extraembryonic visceral endoderm	E7.75:First heart field	E7.75:Gut	E7.75:Hematoendothelial progenitors	E7.75:Intermediate mesoderm	E7.75:Nascent mesoderm	E7.75:Notochord	E7.75:Paraxial mesoderm A	E7.75:Paraxial mesoderm B	E7.75:Paraxial mesoderm C	E7.75:Parietal endoderm	E7.75:Primitive erythroid cells	E7.75:Primordial germ cells	E7.75:Rostral neuroectoderm	E7.75:Somatic mesoderm	E7.75:Splanchnic mesoderm	E7.75:Surface ectoderm
E8:Allantois	0.94	0.01	0	0	0	0	0	0	0	0.04	0	0	0	0.01	0	0	0	0	0	0	0	0	0	0	0	0	0	Self
E8:Amniochorionic mesoderm	0.02	0.97	0	0	0	0	0	0	0	0	0	0	0	0	0	0	0	0	0	0	0	0	0	0	0	0	0	Self
E8:Blood progenitors	0	0	0.96	0	0	0	0	0.01	0	0	0	0	0	0.01	0	0	0	0	0	0	0	0.03	0	0	0	0	0	Self
E8:Caudal lateral epiblast	0	0	0	0.69	0.1	0	0	0	0	0	0	0	0	0	0	0	0	0	0	0.19	0	0	0	0.01	0	0	0	Self
E8:Caudal neuroectoderm	0	0	0	0.08	0.81	0	0	0	0	0	0	0	0	0	0	0	0	0	0	0	0	0	0	0.1	0	0	0.01	Self
E8:Definitive endoderm	0	0.01	0	0	0	0.9	0	0	0	0	0	0	0	0	0	0	0.08	0	0	0	0	0	0	0.01	0	0	0	Self
E8:Embryonic visceral endoderm	0	0	0	0	0	0	0.76	0	0	0	0.07	0	0.16	0	0	0	0	0	0	0	0	0	0	0	0	0	0	Self
E8:Endothelium	0	0	0.02	0	0	0	0	0.64	0	0	0	0	0	0.34	0	0	0	0	0	0	0	0	0	0	0	0	0	Self, with an additional edge back to hematoendothelial progenitors (weight 0.34) that reflects an established relationship and could be explained by ongoing differentiation or incomplete separation.
E8:Extraembryonic ectoderm	0	0	0	0	0	0	0	0	1	0	0	0	0	0	0	0	0	0	0	0	0	0	0	0	0	0	0	Self
E8:Extraembryonic mesoderm	0.03	0.1	0	0	0	0	0	0	0	0.83	0	0	0	0	0.01	0.01	0	0	0.02	0	0	0	0	0	0.01	0	0	Self
E8:Extraembryonic visceral endoderm	0	0	0	0	0	0	0	0	0	0	1	0	0	0	0	0	0	0	0	0	0	0	0	0	0	0	0	Self
E8:First heart field	0	0	0	0	0	0	0	0	0	0	0	0.96	0	0	0	0	0	0	0	0	0	0	0	0	0	0.03	0	Self
E8:Gut	0	0	0	0.02	0	0.11	0.03	0	0	0	0	0	0.78	0	0	0	0.05	0	0	0	0	0	0	0.01	0	0	0	Self
E8:Hematoendothelial progenitors	0	0.01	0.04	0	0	0	0	0.06	0	0	0	0	0	0.87	0	0	0	0	0	0	0	0	0	0	0	0	0	Self
E8:Intermediate mesoderm	0	0	0	0	0	0	0	0	0	0.06	0	0	0	0	0.74	0.04	0	0.03	0.04	0	0	0	0	0	0.05	0.03	0	Self
E8:Notochord	0	0.01	0	0	0	0.03	0	0	0	0	0	0	0	0	0	0	0.96	0	0	0	0	0	0	0	0	0	0	Self
E8:Paraxial mesoderm A	0	0	0	0	0	0	0	0	0	0	0	0	0	0	0.01	0.03	0	0.9	0.01	0	0	0	0	0	0	0.05	0	Self
E8:Paraxial mesoderm B	0	0	0	0.02	0	0	0	0	0	0.03	0	0	0	0	0.01	0.04	0	0.01	0.85	0.05	0	0	0	0	0	0	0	Self
E8:Paraxial mesoderm C	0	0	0.01	0.38	0	0	0	0	0	0.01	0	0	0	0	0	0	0	0	0.02	0.54	0	0	0	0.01	0	0	0.03	Self, with an additional edge back to caudal lateral epiblast (weight 0.38) that reflects an established relationship and could be explained by ongoing differentiation or incomplete separation.
E8:Parietal endoderm	0	0	0	0	0	0.13	0	0	0	0	0.1	0	0	0	0	0	0	0	0	0	0.78	0	0	0	0	0	0	Self
E8:Primitive erythroid cells	0	0	0.23	0	0	0	0	0	0	0	0	0	0	0	0	0	0	0	0	0	0	0.77	0	0	0	0	0	Self, with an additional edge back to blood progenitors (weight 0.23) that reflects an established relationship and could be explained by ongoing differentiation or incomplete separation.
E8:Primordial germ cells	0	0	0	0	0	0	0	0	0	0.06	0	0	0	0	0	0	0	0	0	0.03	0	0	0.9	0	0	0	0.02	Self
E8:Rostral neuroectoderm	0	0	0	0	0.03	0	0	0	0	0	0	0	0	0	0	0	0	0	0	0	0	0	0	0.92	0	0	0.05	Self
E8:Somatic mesoderm	0	0	0	0	0	0	0	0	0	0.2	0	0	0	0	0.14	0.07	0	0	0.05	0	0	0	0	0	0.43	0.11	0	Self, with an additional edge back to extraembryonic mesoderm (weight 0.20) that could reflect incomplete separation.
E8:Spinal cord	0	0	0	0.01	0.9	0	0	0	0	0	0	0	0	0	0	0	0	0	0	0	0	0	0	0.07	0	0	0.03	Spinal cord appears to arise from caudal neuroectoderm. See PMID 9136764
E8:Splanchnic mesoderm	0	0.07	0	0	0	0	0	0	0	0	0	0.08	0	0	0	0.02	0	0.02	0	0	0	0	0	0	0	0.79	0	Self
E8:Surface ectoderm	0	0.01	0	0.01	0.01	0	0	0	0	0	0	0	0	0	0	0	0	0	0	0.01	0	0	0	0.07	0	0	0.88	Self
	E8:Allantois	E8:Amniochorionic mesoderm	E8:Blood progenitors	E8:Caudal lateral epiblast	E8:Caudal neuroectoderm	E8:Definitive endoderm	E8:Embryonic visceral endoderm	E8:Endothelium	E8:Extraembryonic ectoderm	E8:Extraembryonic mesoderm	E8:Extraembryonic visceral endoderm	E8:First heart field	E8:Gut	E8:Hematoendothelial progenitors	E8:Intermediate mesoderm	E8:Notochord	E8:Paraxial mesoderm A	E8:Paraxial mesoderm B	E8:Paraxial mesoderm C	E8:Parietal endoderm	E8:Primitive erythroid cells	E8:Primordial germ cells	E8:Rostral neuroectoderm	E8:Somatic mesoderm	E8:Spinal cord	E8:Splanchnic mesoderm	E8:Surface ectoderm
E8.25:Allantois	0.874468	0.0457572	0	0	0	0	0	0	0	0.0318898	0	0	0	0.0486141	0	0	0	0	0	0	0	0	0	0	0	0	0	Self
E8.25:Amniochorionic mesoderm A	0.00044248	0.885778	0	0	0	0	0	0	0	0	0	0.00044693	0	0.0181016	0	0	0	0	0	0	0	0	0	0	0	0.0955607	0	Amniochorionic mesoderm splits to two clearly distinguishable subpopulations, termed here A & B. It remains unclear to us what these correspond to.
E8.25:Amniochorionic mesoderm B	0.0107937	0.934551	0	0	0	0	0	0	0	0.0290172	0	0	0	0	0	0	0	0	0	0.00306748	0	0	0	0	0	0.0184949	0.0060423	Amniochorionic mesoderm splits to two clearly distinguishable subpopulations, termed here A & B. It remains unclear to us what these correspond to.
E8.25:Blood progenitors	0	0	0.98797	0	0	0	0	0	0	0	0	0	0	0.00571429	0	0	0	0	0	0	0.00719424	0	0	0	0	0	0	Self
E8.25:Caudal lateral epiblast	0	0	0	0.810086	0.165581	0	0	0	0	0	0	0	0	0.00090909	0	0	0	0.00458716	0	0	0	0	0	0	0	0	0.0204444	Self
E8.25:Caudal neuroectoderm	0	0	0	0.0257143	0.872596	0	0	0	0	0	0	0	0	0	0	0	0	0	0	0	0	0	0.0588235	0	0.0290323	0	0.0176471	Self
E8.25:Definitive endoderm	0	0	0	0	0	0.904762	0	0	0	0	0	0	0.0166667	0	0	0.0818182	0	0	0	0	0	0	0	0	0	0	0	Self
E8.25:Endothelium	0	0	0.114478	0	0	0	0	0.563238	0	0	0	0	0	0.318121	0	0	0	0	0.00350877	0	0	0	0	0	0	0	0	Self, with an additional edge back to hematoendothelial progenitors (weight 0.32) that reflects an established relationship and could be explained by ongoing differentiation or incomplete separation.
E8.25:Extraembryonic ectoderm	0	0	0	0	0	0	0	0	0.999153	0	0	0	0	0	0	0	0	0	0	0	0	0	0.00084746	0	0	0	0	Self
E8.25:Extraembryonic mesoderm	0.0252629	0.0321695	0	0	0.0004917	0	0	0	0	0.902076	0	0	0	0.00229885	0.00315534	0	0	0.0123349	0.00049813	0	0	0.00543546	0	0.0142678	0	0.00225564	0	Self
E8.25:Extraembryonic visceral endoderm	0	0	0	0	0	0	0.00161617	0	0	0	0.997546	0	0	0	0	0	0	0	0	0.00085106	0	0	0	0	0	0	0	Self
E8.25:First heart field	0	0.00722892	0	0	0	0	0	0	0	0	0	0.628352	0	0.00083682	0	0	0	0	0	0	0	0	0	0	0	0.364341	0	Self, with an additional edge back to splanchnic mesoderm (weight 0.36) that reflects an established relationship and could be explained by ongoing differentiation or incomplete separation.
E8.25:Forebrain/midbrain	0	0	0	0	0.00632488	0	0	0	0	0	0	0	0.00229885	0	0	0	0	0	0	0	0	0	0.987646	0	0.00076482	0	0.00327238	Forebrain/midbrain appears to arise from the rostral neurectoderm. See PMID 11731459
E8.25:Gut	0	0	0	0.003003	0	0.0109257	0.138368	0	0	0	0.00408163	0	0.82908	0	0	0.00122888	0.00113475	0	0	0.00923077	0	0	0	0	0	0	0.00521739	Self
E8.25:Hematoendothelial progenitors	0.005	0	0.0005618	0	0	0	0	0.0467499	0	0	0	0	0	0.94478	0	0	0.00053763	0	0	0	0	0	0	0	0	0.00302841	0	Self
E8.25:Hindbrain	0	0	0	0.00375747	0.176148	0	0	0	0	0	0	0	0.00103986	0	0	0	0	0	0	0	0	0	0.750742	0	0.064191	0	0.0044293	Hindbrain appears to arise from the rostral neurectoderm. See PMID 11731459
E8.25:Intermediate mesoderm	0	0	0	0	0	0	0	0	0	0.098684	0	0	0	0	0.613606	0	0.0207792	0.0963409	0	0	0	0	0	0.122984	0	0.0520548	0	Self
E8.25:Neural crest	0	0	0	0	0.00189573	0	0	0	0	0	0	0	0.0140845	0	0	0	0	0	0	0	0	0	0.933666	0	0.00097561	0	0.0495283	Neural crest appears to arise from rostral neurectoderm.
E8.25:Neuromesodermal progenitors	0	0	0	0.774508	0.00351317	0	0	0	0	0.00025253	0	0	0	0.00103762	0	0	0	0.00101523	0.218019	0	0	0	0	0	0	0	0.00175549	Neuromesodermal progenitors (NMP) appear to arise from caudal lateral epiblast (weight 0.78) and paraxial mesoderm C (weight 0.22). See PMID 26329597.
E8.25:Notochord	0	0	0	0	0	0.05	0	0	0	0	0	0	0.153381	0	0	0.768627	0	0	0.027451	0	0	0	0	0	0	0	0	Self
E8.25:Paraxial mesoderm A	0	0	0	0	0	0	0	0	0	0	0	0	0	0.00174927	0.00208828	0	0.935867	0.00785469	0	0	0	0	0	0	0	0.053145	0	Self
E8.25:Paraxial mesoderm B	0	0	0	0	0	0	0	0	0	0.0148426	0	0.00146413	0.0002963	0	0.00412979	0	0.00830861	0.918263	0.0514116	0	0	0	0.00029412	0.00151286	0	0	0	Self
E8.25:Paraxial mesoderm C	0	0	0	0.121453	0	0	0	0	0	0	0	0	0	0	0	0	0	0.0913386	0.743939	0	0	0.0325581	0.0030303	0	0	0	0.00836835	Self
E8.25:Primitive erythroid cells	0	0	0.161795	0	0	0	0	0	0	0	0	0	0	0	0	0	0	0	0	0	0.838205	0	0	0	0	0	0	Self
E8.25:Primordial germ cells	0	0	0	0	0	0	0	0	0	0	0	0	0	0	0	0	0	0	0	0	0	1	0	0	0	0	0	Self
E8.25:Rostral neuroectoderm	0	0	0	0	0.00322581	0	0	0	0	0	0	0	0	0	0	0	0	0	0	0	0	0	0.996774	0	0	0	0	Self
E8.25:Second heart field	0	0	0	0	0	0	0	0.00266667	0	0	0	0.180342	0	0.00519481	0	0	0.0151786	0	0	0	0	0	0	0	0	0.798226	0	Second heart field is well-established to arise from the splanchnic mesoderm. See PMID 29202929.
E8.25:Somatic mesoderm	0	0.00141844	0	0	0.00454545	0	0	0	0	0.176065	0	0	0	0	0.0933333	0	0	0.05	0	0	0	0	0	0.54982	0	0.127407	0	Self
E8.25:Spinal cord	0	0	0	0.0463373	0.629103	0	0	0.00135135	0	0	0	0.0010274	0	0.00034014	0	0	0	0	0	0	0	0	0.0434188	0	0.268448	0.00034996	0.0105802	Self, but with higher scoring edge back to caudal neuroectoderm (weight 0.63) that reflects an established relationship and could be explained by ongoing differentiation or incomplete separation.
E8.25:Splanchnic mesoderm	0.00343053	0.0380712	0.00171233	0	0	0	0	0	0	0.00630825	0	0	0	0.00137694	0.00479452	0	0.00977312	0	0	0	0	0	0	0.0171329	0	0.918346	0	Self
E8.25:Surface ectoderm	0	0	0	0.00182232	0.00022371	0.00221361	0	0.00045662	0	0.00022883	0	0.00089888	0.00543601	0.00158192	0	0	0.00224215	0	0.0137034	0	0	0.00482204	0.150336	0	0.00022459	0.00022624	0.81761	Self
	E8.25:Allantois	E8.25:Amniochorionic mesoderm A	E8.25:Amniochorionic mesoderm B	E8.25:Blood progenitors	E8.25:Caudal lateral epiblast	E8.25:Caudal neuroectoderm	E8.25:Definitive endoderm	E8.25:Endothelium	E8.25:Extraembryonic ectoderm	E8.25:Extraembryonic mesoderm	E8.25:Extraembryonic visceral endoderm	E8.25:First heart field	E8.25:Forebrain/midbrain	E8.25:Gut	E8.25:Hematoendothelial progenitors	E8.25:Hindbrain	E8.25:Intermediate mesoderm	E8.25:Neural crest	E8.25:Neuromesodermal progenitors	E8.25:Notochord	E8.25:Paraxial mesoderm A	E8.25:Paraxial mesoderm B	E8.25:Paraxial mesoderm C	E8.25:Primitive erythroid cells	E8.25:Primordial germ cells	E8.25:Rostral neuroectoderm	E8.25:Second heart field	E8.25:Somatic mesoderm	E8.25:Spinal cord	E8.25:Splanchnic mesoderm	E8.25:Surface ectoderm
E8.5a:Allantois	0.987996	0.00195313	0.00338031	0	0	0	0	0	0	0.00245148	0	0	0	0	0.00479042	0	0	0	0	0	0	0	0	0	0	0	0	0	0	0	0	Self
E8.5a:Amniochorionic mesoderm A	0	0.985714	0.00205479	0	0	0	0	0	0	0	0	0.00958904	0	0	0	0	0	0	0	0	0	0	0	0	0	0	0	0	0	0.00206897	0	Self
E8.5a:Amniochorionic mesoderm B	0.00526316	0.0830767	0.876579	0	0	0	0	0	0	0.0109375	0	0	0	0	0	0	0	0	0	0.00260417	0.00260757	0	0	0	0	0	0	0.00211082	0	0.0164021	0.00260417	Self
E8.5a:Anterior floor plate	0	0	0	0	0	0	0	0	0	0	0	0	0.00208333	0.0347781	0	0.947573	0	0	0	0	0	0	0	0	0	0	0	0	0.00717503	0.00961538	0	Anterior floor plate appears to arise from the hindbrain. See PMID 12835403
E8.5a:Blood progenitors	0	0	0	0.793846	0	0	0	0.193908	0	0	0	0	0	0	0	0	0	0	0	0	0	0	0	0.00621778	0	0	0	0	0	0.00761905	0	Self
E8.5a:Definitive endoderm	0	0	0	0	0	0	0.283333	0	0	0	0	0	0	0.02	0	0.0434783	0	0	0	0.663636	0	0	0	0	0	0	0	0	0	0	0	Self, but with higher scoring edge back to notochord (weight 0.66) that could be explained by incomplete separation. See PMID 26845388 and 16752393
E8.5a:Endothelium	0	0	0	0	0	0	0	0.814497	0	0	0	0	0	0	0.180372	0	0	0	0	0.00373333	0	0	0	0	0	0	0	0	0.00213333	0	0	Self
E8.5a:Extraembryonic mesoderm	0.0105064	0	0.042903	0	0	0	0	0	0	0.920449	0	0	0	0	0.00025094	0	0	0	0.00025	0	0	0.0114796	0.00204735	0	0	0	0	0.00848939	0	0.0037594	0	Self
E8.5a:Extraembryonic visceral endoderm	0	0	0	0	0	0	0	0	0	0	0.999095	0	0	0.00088889	0	0	0	0	0	0	0	0	0	0	0	0	0	0	0	0	0	Self
E8.5a:First heart field	0	0.0127796	0	0	0	0	0	0	0	0	0	0.89513	0	0	0	0	0	0	0	0	0	0	0	0	0	0	0.0269917	0	0	0.0647436	0	Self
E8.5a:Forebrain/midbrain	0	0	0	0	0.00237087	0	0	0.00051635	0	0	0	0.00050804	0.869313	0	0.00017094	0.042029	0	0.00438819	0	0	0.00084818	0	0	0	0	0.0741689	0.0003387	0	0.00086468	0	0.00473974	Self
E8.5a:Fusing epithelium	0	0	0.00659341	0	0	0	0	0	0	0	0	0	0	0	0	0	0	0	0	0	0	0	0	0	0	0	0	0	0	0	0.993407	Fusing epithelium (overyling closing neural tube) appears to arise from surface ectoderm. Marked by based integrin-beta-1 upregulation, GO enrichments for Rho-GTPase activation, other relevant terms. See PMID 19422428, PMID 32049039
E8.5a:Gut	0	0	0	0	0	0	0	0	0.00378947	0	0.00550847	0	0.00126984	0.967421	0	0.00044004	0	0	0.00170394	0	0.00211864	0	0	0	0	0	0	0	0	0	0.0193076	Self
E8.5a:Hematoendothelial progenitors	0.00607903	0.00240964	0.0005988	0	0	0	0	0.0670679	0	0	0	0	0	0	0.925039	0	0	0	0	0	0	0	0	0	0	0	0	0	0	0	0	Self
E8.5a:Hindbrain	0	0	0	0	0	0.012415	0	0.00117647	0	0	0	0	0.0466276	0.00118959	0.0002963	0.812715	0	0.0322582	0	0	0	0	0	0	0	0	0	0	0.0917458	0	0.00178306	Self
E8.5a:Intermediate mesoderm	0	0	0	0	0	0	0	0	0	0.05	0	0	0	0	0	0	0.615789	0	0	0	0.118919	0.0575188	0	0	0	0	0	0.118919	0	0.0486487	0	Self
E8.5a:Neural crest	0	0	0	0	0	0	0	0	0	0	0	0	0.00556745	0	0.00211864	0.00290758	0	0.984937	0	0	0.00211864	0	0	0	0	0	0	0	0.00085745	0	0.00259179	Self
E8.5a:Neuromesodermal progenitors	0	0	0	0	0.139472	0.00386847	0	0	0	0	0	0	0.00156352	0	0	0.00052151	0	0.00103627	0.744249	0	0	0.00238253	0.0817537	0	0	0	0	0	0.0212684	0	0.00481929	Self
E8.5a:Notochord	0	0	0	0	0	0	0.0513553	0	0	0	0	0	0	0	0	0	0	0	0	0.948645	0	0	0	0	0	0	0	0	0	0	0	Self
E8.5a:Paraxial mesoderm A	0	0	0	0	0	0	0.00042463	0	0	0	0	0	0.00020661	0	0.00308801	0.00083507	0.00042194	0	0	0.00042061	0.944874	0.00919653	0	0	0	0	0.0283351	0	0	0.0127048	0	Self
E8.5a:Paraxial mesoderm B	0	0	0	0	0	0	0	0	0	0.0257921	0	0	0	0	0	0	0.00217865	0	0.00175439	0.00174672	0.00392157	0.905084	0.0493331	0	0	0	0	0.0110619	0	0	0	Self
E8.5a:Placodal area	0	0	0	0	0	0	0	0.00677201	0	0	0	0	0.0258352	0.0416183	0	0.00045872	0	0	0.00088594	0	0	0	0.0013544	0	0	0	0	0	0.00229358	0	0.923256	Placodal area appears to arise from surface ectoderm. See PMID 12874121
E8.5a:Posterior floor plate	0	0	0	0	0.0536262	0	0	0	0	0	0	0	0	0.00263158	0	0.406561	0	0	0	0	0	0	0	0	0	0	0	0	0.538245	0	0.00266667	Posterior floor plate appears to arise from the spinal cord, with an additional edge from hindbrain (weight 0.41).
E8.5a:Pre-epidermal keratinocytes	0	0	0	0	0	0	0	0	0	0.0043933	0	0	0	0	0	0	0	0	0	0	0	0	0.0111111	0	0.00348432	0	0	0	0	0	0.980678	Pre-epidermal keratinocytes appear to arise from surface ectoderm. Marked by TP63 expression. See PMID 22449491 and PMID 23924630.
E8.5a:Primitive erythroid cells	0	0	0	0.0333045	0	0	0	0.00094259	0	0	0	0	0	0	0	0	0	0	0	0	0	0	0	0.965796	0	0	0	0	0	0	0	Self
E8.5a:Primordial germ cells	0	0	0	0	0	0	0	0	0	0	0	0	0	0	0	0	0	0	0	0	0	0	0	0	0.933333	0	0	0	0	0	0.0666667	Self
E8.5a:Second heart field	0	0.00352941	0	0	0	0	0	0	0	0	0	0.0595087	0	0	0	0	0	0	0	0	0	0	0	0	0	0	0.87037	0	0	0.0666667	0	Self
E8.5a:Somatic mesoderm	0	0	0.00371521	0	0	0	0	0	0	0.0765833	0	0	0	0	0	0	0.0182927	0	0	0	0.00764331	0.0097561	0	0	0	0	0	0.702157	0	0.185398	0	Self
E8.5a:Spinal cord	0	0	0	0	0.042521	0.018126	0	0.00152672	0	0	0	0	0.00199708	0	0	0.0200617	0	0.0190476	0	0	0	0	0	0	0	0	0	0	0.891048	0	0.00679012	Self
E8.5a:Splanchnic mesoderm	0.00152091	0.122581	0.0129518	0	0	0	0	0.00151976	0	0.00983103	0	0.0188327	0	0	0.00184332	0	0.00122418	0	0	0	0.0189251	0	0	0	0	0	0.0123648	0.0248503	0	0.773445	0.00151976	Self
	E8.5a:Allantois	E8.5a:Amniochorionic mesoderm A	E8.5a:Amniochorionic mesoderm B	E8.5a:Anterior floor plate	E8.5a:Blood progenitors	E8.5a:Definitive endoderm	E8.5a:Endothelium	E8.5a:Extraembryonic mesoderm	E8.5a:Extraembryonic visceral endoderm	E8.5a:First heart field	E8.5a:Forebrain/midbrain	E8.5a:Fusing epithelium	E8.5a:Gut	E8.5a:Hematoendothelial progenitors	E8.5a:Hindbrain	E8.5a:Intermediate mesoderm	E8.5a:Neural crest	E8.5a:Neuromesodermal progenitors	E8.5a:Notochord	E8.5a:Paraxial mesoderm A	E8.5a:Paraxial mesoderm B	E8.5a:Placodal area	E8.5a:Posterior floor plate	E8.5a:Pre-epidermal keratinocytes	E8.5a:Primitive erythroid cells	E8.5a:Primordial germ cells	E8.5a:Second heart field	E8.5a:Somatic mesoderm	E8.5a:Spinal cord	E8.5a:Splanchnic mesoderm
E8.5b:Allantois	0.865801	0	0.00428626	0	0	0	0	0.0989227	0	0	0.016062	0	0	0.0167535	0	0	0	0	0	7.57e-05	0	0.00030441	0	0	0	0	0	0	0	0	Self
E8.5b:Amniochorionic mesoderm A	0.0224009	0.45032	0.230813	0	0	0	0	0.149674	0	0	0.00022309	0.00056625	0.00056593	0.00593173	0	0	0	0	0	0	0	0	0	0	0	0	0.00068182	0.0060214	0	0.133523	Self, with an additional edge back to amniochorionic mesoderm B (weight 0.23) that could reflect convergence or incomplete separation
E8.5b:Amniochorionic mesoderm B	0.0106491	0.0430175	0.870616	0	0	0	0	0.00265314	0	0	0	0.00077399	0	0	0	0	0	0	0	0	0	0	0	0	0	0	0.0006216	0.00217307	0	0.0717091	Self
E8.5b:Anterior floor plate	0	0	0	0.781452	0	0	0	0	0	0	0.126844	0	0	0	0.0905854	0	0	0	0	0	0	0	0.00250494	0	0	0	0	0	0.00053121	0	Self
E8.5b:Blood progenitors	0	0	0	0	0.628571	0	0.236364	0	0	0	0	0	0	0.0923077	0	0	0	0	0	0	0	0	0	0	0.0533333	0	0	0	0	0	Self, with an additional edge back to endothelium (weight 0.24) that could reflect convergence or incomplete separation
E8.5b:Definitive endoderm	0.0011236	0	0	0.0005571	0	0.806877	0	0	0	0.00057471	0	0	0.00927536	0	0	0	0	0	0.173714	0	0	0.00454545	0.00226951	0	0	0	0	0	0	0.00179106	Self
E8.5b:Endothelium	0	9.35e-05	0.0003714	0	0.121385	0	0.788257	0	0.00046286	0	0.00459447	0	0.0013655	0.0595515	0	0	9.31e-05	9.2e-05	0	0.0014068	0	0.0158665	0	0.00037089	0.00310445	0	0	0	0.00241917	0.00605496	Self
E8.5b:Extraembryonic mesoderm	0.00874332	5.46e-05	0.00906347	0	0	0	0	0.908502	0	0	0.00013669	0	0	0.00319978	0	0.00483717	0	0.00063396	0	0	0.0367976	0	0	0.00147602	0	0	0	0.0200931	0	0.00804205	Self
E8.5b:Extraembryonic visceral endoderm	0	0	0	0	0.00417876	0	0	0	0.990471	0	0	0	0.00529344	0	0	0	0	0	0	0	0	0	0	0	0	0	0	0	0	0	Self
E8.5b:First heart field	0.00148614	0.00580116	0	0	0	0	0	0	0	0.889336	0.00023249	0	0	0	0	0	0	0	0	0	0	0	0	0	0	0	0.0597476	0	0.00533952	0.0389646	Self
E8.5b:Forebrain/midbrain	0	0	0	0.00618983	0	0	0	3.55e-05	0	8.24e-05	0.875973	0	0	0	0.0903128	0	0.0206711	5.9e-05	0	0.00015313	0	0.00155428	0.00011854	0	0	0	2.36e-05	1.18e-05	0.00492439	4.74e-05	Self
E8.5b:Fusing epithelium	0	0	0.00170109	0	0	0	0	0	0	0	0	0.863343	0	0	0	0	0	0.00047876	0	0	0	0.0844582	0	0.0496984	0	0	0	0	0	0.00024953	Self
E8.5b:Gut	0	0	0	0	0	0.00080096	0	0	0.00154534	0	0	0	0.862637	0	0.00552284	0	0	0.00079952	0.0004029	0	0	0.12786	0	0.00138268	0	0.00024194	0	0	0	0.00040306	Self
E8.5b:Hematoendothelial progenitors	0.00029718	0.00228288	0	0	0.0208918	0	0.259361	0	0	0	0.00570571	0	0	0.705133	0	0.00029412	0.00138135	0	0	0.00090407	0	0.00098888	0	0	0.00515489	0	0	9.83e-05	9.89e-05	0.00077897	Self, with an additional edge back to endothelium (weight 0.26) that could reflect convergence or incomplete separation
E8.5b:Hindbrain	0	0	0	0.00355734	0	0	0	0	0	0.00015477	0.0145963	0	0	0	0.960947	0	0.0108399	0	0	0	0	0.00027759	6.16e-05	0	0	0	0	0	0.010891	0	Self
E8.5b:Intermediate mesoderm	0	0	0	0	0	0	0	0.00845067	0	0	0	0	0	0.0010352	0	0.725958	0	0	0	0.043492	0.0210905	0	0	0	0	0	0	0.187584	0	0.0152724	Self
E8.5b:Neural crest	0	0	0	0	0	0	0.00015483	0	0	0.00034625	0.00076975	0	0.00315871	3.86e-05	0.00760652	0	0.956771	0	0	0.00019331	0	0.00132154	0	0	0	0	3.86e-05	0	0.0293588	0.00019216	Self
E8.5b:Neuromesodermal progenitors	0	0	0	0	0	0	5.08e-05	0.00387254	0	0	0.00030483	0	8.39e-05	0	0	1.68e-05	0	0.950875	0	0	0.0192005	0.00021829	0.00096741	0.0115001	0	0	0	0	0.0139016	1.68e-05	Self
E8.5b:Notochord	0	0	0	0	0	0.0088993	0	0.0672854	0	0	0	0	0	0	0	0	0	0.00811456	0.857408	0	0.0585812	0	0	0	0	0	0	0	0	0	Self
E8.5b:Paraxial mesoderm A	5.51e-05	0	0	0	0	0	0	8.27e-05	0	0	0.00033098	0	1.38e-05	0.00435035	6.88e-05	0.00436356	0.0174012	6.88e-05	0	0.927156	0.0297352	2.76e-05	0	2.77e-05	0	0	0.00466524	0.00616244	0	0.00778665	Self
E8.5b:Paraxial mesoderm B	0	0	0	0	0	0	0	0.0487117	0	0	0	0	0	0	0	0.0158012	0	0.00676222	0	0.00227145	0.910528	2.81e-05	0	0.0156404	0	0	0	0.00106847	0	0.00011274	Self
E8.5b:Placodal area	0	0	0	0.00062576	0.00017431	0	0	0.00017428	0	0	0.00311625	6.93e-05	0.00782095	0.00017431	0.00993584	0	0.0125219	0	0	0.00017425	0	0.906376	0	0.0356875	0	0.0250853	0	0.0001392	0	0.00020699	Self
E8.5b:Posterior floor plate	0.00126984	0	0	0.324392	0	0	0	0	0	0	0.00031546	0	0	0	0.016733	0	0	0.0212049	0	0	0	0	0.576963	0	0	0	0	0	0.061897	0	Self, with a stronger edge back to anterior floor plate (weight 0.32) that could reflect convergence or incomplete separation
E8.5b:Pre-epidermal keratinocytes	0	0	0	0	0	0	0	0.00103426	0	0	0	0.00789261	0.00032383	0	0.00057934	0	6.45e-05	0.0368977	0	0	0.00019688	0.149081	0	0.789232	0	0.0118087	0	6.49e-05	0.00361919	0.00389168	Self
E8.5b:Primitive erythroid cells	0	0	0	0	0	0	0	0	0	0	0	0	0	0	0	0	0	0	0	0.347924	0	0.651732	0	0	0.00043535	0	0	0	0	0	Primitive erythroid cells are not well integrated between the Pijuan-Sala (10X) and newly generated sci-RNA-seq3 E8.5 datasets. We suspect may relate to differences in transcriptional content of primitive erythroid cells vs. nuclei. A manual edge was drawn between E8.5a and E8.5b primitive erythroid cell states.
E8.5b:Primordial germ cells	0	0	0	0	0	0	0.0216216	0	0	0	0	0	0.0108108	0.00512821	0	0	0	0	0	0	0	0.174022	0	0.0857143	0	0.707505	0	0	0	0	Self
E8.5b:Second heart field	0.00013937	0	0	0	0	0	0	0	0	0.0235665	0.00816614	0	0	0	0	0	0	0	0	0.0334148	0	0	0	0	0	0	0.87669	0	0	0.0597781	Self
E8.5b:Somatic mesoderm	0.00010181	0.0003084	0.0533165	0	0	0	0	0.115906	0	0.00015161	0.00025381	0.00020325	0.00025361	0.0004572	0	0.0209293	0.00050467	0.00025368	0	0.0051669	0.0028945	5.06e-05	0	0	0	0	5.12e-05	0.459688	0	0.339852	Self, with an additional edge back to splanchnic mesoderm (weight 0.34) that could reflect convergence or incomplete separation
E8.5b:Spinal cord	0	0	0	0.0007992	0	0	0	0	0	0	0.00294977	0	9.54e-05	0	0.116549	1.92e-05	0.00278537	0.0525284	0	0.00026696	0	0.00017247	0.0440176	0.00019101	0	0	0	3.81e-05	0.780686	7.64e-05	Self
E8.5b:Splanchnic mesoderm	0.00117986	0.00268429	0.0104855	2.66e-05	0	0.00013293	0	0.0229331	0	0.0070535	0.00018534	0.00103393	0.00013285	0	5.27e-05	0.00269841	0.00013287	0.00026522	0	0.0530924	0.00088348	0	0	0	0	0	0.0125532	0.0411142	0	0.84391	Self
	E8.5b:Allantois	E8.5b:Amniochorionic mesoderm A	E8.5b:Amniochorionic mesoderm B	E8.5b:Anterior floor plate	E8.5b:Blood progenitors	E8.5b:Definitive endoderm	E8.5b:Endothelium	E8.5b:Extraembryonic mesoderm	E8.5b:Extraembryonic visceral endoderm	E8.5b:First heart field	E8.5b:Forebrain/midbrain	E8.5b:Fusing epithelium	E8.5b:Gut	E8.5b:Hematoendothelial progenitors	E8.5b:Hindbrain	E8.5b:Intermediate mesoderm	E8.5b:Neural crest	E8.5b:Neuromesodermal progenitors	E8.5b:Notochord	E8.5b:Paraxial mesoderm A	E8.5b:Paraxial mesoderm B	E8.5b:Placodal area	E8.5b:Posterior floor plate	E8.5b:Pre-epidermal keratinocytes	E8.5b:Primitive erythroid cells	E8.5b:Primordial germ cells	E8.5b:Second heart field	E8.5b:Somatic mesoderm	E8.5b:Spinal cord	E8.5b:Splanchnic mesoderm
E9.5:Amniochorionic mesoderm A	0.0021935	0.651872	0.00272983	0	0	0	0.00047581	0.0207146	0	0	0.00063847	0.00079428	0.00157978	0.00079365	0	0	0	0.00079428	0	0.0106097	0	0.00015804	0	0	0	0	0	0.0185477	0	0.289101	Self, with an additional edge back to splanchnic mesoderm (weight 0.29) that could reflect convergence or incomplete separation
E9.5:Amniochorionic mesoderm B	0.23916	0.0828324	0.614616	0	0	0	0	0.0279212	0	0	0.00102881	0.00082389	0	0	0.00102881	0	0	0	0	0	0	0	0	0	0	0	0	0.0157465	0.00213107	0.0148794	Self, with an additional edge back to allantois (weight 0.24) that could reflect convergence or incomplete separation
E9.5:Anterior floor plate	0	0	0.00191571	0.923643	0	0	0	0.00074488	0	0	0.0645544	0	0	0	0	0	0	0	0	0.00191939	0	0	0.00880613	0	0	0	0	0	0	0	Self
E9.5:Apical ectodermal ridge	0	0	0.00246305	0	0	0	0	0	0	0	0	0.00100251	0	0	0	0	0	0	0	0	0	0.0153281	0	0.977694	0	0.00201005	0	0	0.00247525	0	Apical ectodermal ridge appears to arise from pre-epidermal keratinocytes. See PMID 18956316 and 22537500.
E9.5:Blood progenitors	0	0.0131579	0	0	0.939189	0	0	0.0171053	0	0	0.0027027	0	0	0	0	0	0.00533333	0.00965517	0	0.0119205	0	0	0	0	0	0	0	0.00565378	0	0.00131579	Self
E9.5:Branchial arch epithelium	0	0.00084459	0	0.00119352	0	0	0	0.00167926	0	0	0.00102171	0.00704403	0.455154	0	0	0.00102564	0.00016779	0.00084459	0	0.0010118	0	0.491858	0	0.0365188	0	0.00034438	0	0	0.00033031	0.00251151	Branchial arch epithelium (aka pharyngeal arches) appear to arise from placodal area (weight 0.49) and gut (weight 0.46). See PMID 25176500
E9.5:Chondrocyte and osteoblast progenitors	4.82e-05	0.00043277	0.00011895	2.4e-05	0.00024175	0	0.00107623	0.00043515	0	4.82e-05	0.00060259	0	0	0.00012021	0.0001441	0.00033812	0.00014409	0.0002181	0	0.978769	0.00040802	2.4e-05	4.82e-05	0	0	0	4.82e-05	0.002886	0.00070061	0.0132898	Chondrocyte and osteoblast progenitors appear to arise from paraxial mesoderm A. See PMID 22701159.
E9.5:Di/telencephalon	3.28e-05	0	0.00016624	0.00287184	0.00013175	0.00032933	0	0.00013219	0	0	0.985011	0	0	0	0.00342847	0	0.00043186	0.00016515	0	0.00073126	0	0.00131676	0.00029441	0	0	0	0	0.00040299	0.00461589	0.00023083	Di/telencephalon emerges from the forebrain/midbrain. See PMID 2627894. In original MOCA these were called oligodendrocyte progenitors (incorrect) and then revised to Wnt8b-positive cells in Cao et al. 2020, and here further corrected.
E9.5:Endothelium	0.00731299	0.00056617	0	0	0.081969	0	0.723854	0.00155527	0	0	0.00028705	0	0	0.174435	0	0	0	0	0	0.00064447	0	7.17e-05	0	0.00035868	0	0.00021502	0.00021583	0.00079782	0.00035868	0.00774775	Self
E9.5:Extraembryonic mesoderm	0.129665	0.0454819	0.00045257	0	0.00075061	0	0	0.509316	0	0	0.00075887	0	0.00037651	0.00022565	0	0.00280675	0.00074906	0.00171706	0	0.0059091	0.0015186	0.0007492	0	0.00044618	0	0	0	0.236499	0.001114	0.0624976	Self, with an additional edge back to somatic mesoderm (weight 0.24) that could reflect convergence or incomplete separation
E9.5:Extraembryonic visceral endoderm	0	0	0	0	0	0	0	0	0.964421	0	0	0	0.0355788	0	0	0	0	0	0	0	0	0	0	0	0	0	0	0	0	0	Self
E9.5:First heart field	0.00081533	0	0	0	0.00233645	0	0.00417335	0.00078555	0	0.817236	0.0140016	0	0.0009364	0.00111509	0	0	0.0012836	0	0	0.0190927	0	0.00234742	0	0.0015748	0	0	0.0938073	0.00936638	0.00317209	0.0304331	Self
E9.5:Fusing epithelium	0	0	0	0	0.0037037	0	0	0	0	0	0	0.920611	0	0	0	0	0	0	0	0	0	0.00456274	0	0.0674374	0	0.00147059	0	0	0	0.00304183	Self
E9.5:Gut and lung epithelium	0.0008222	0.0010433	0	0.0002079	0.00619515	0.0303287	0	0.00502355	0	0	0	0	0.907594	0	0	0	0.00062893	0.0137752	0.0142044	0.00062762	0.00084477	0.00622029	0.00083464	0.00988044	0	0.00207792	0.00040733	0.00106383	0.0002091	0	Gut and lung epithelium is well-established to arise from gut. See PMID 21499038.
E9.5:Hepatocytes	0	0	0	0	0.013986	0	0.0101449	0.0385714	0.0218978	0	0.00719424	0	0.886121	0	0	0	0	0	0	0	0	0.00592593	0	0	0	0.00523077	0.0027972	0.00130328	0.0136364	0	Hepatocytes are well-estabslihed to arise from gut. See PMID 10373120
E9.5:Hindbrain	0	0	0	0.00216359	0	0	0	0	0	8.8e-05	0.0703569	0	0	0	0.800838	0	0.0006579	0.00022114	0	0.00044097	0	0.00022136	0.00040201	0	0	0	0	0	0.124732	0.00022124	Self
E9.5:Intermediate mesoderm	0	0.00263158	0	0	0	0	0.00052083	0.0556452	0	0	0.00815217	0.00157895	0.00369393	0	0	0.65013	0.00263852	0.00520157	0	0.0298244	0.0296093	0.0237019	0	0.0307692	0	0.00052083	0.00106525	0.0904823	0.0106383	0.0569547	Self
E9.5:Limb mesenchyme progenitors	0.00048934	0.00028139	0.00028011	0	0	0	0.00014015	0.0172529	0	0	0	0	0	0	0	0.0261516	0.00055954	0	0	0.0189393	0	0.00020921	0	0	0	0	0.0004884	0.824813	0.00062327	0.110981	Limb mesenchyme progenitors appear to arise from somatic mesoderm. See PMID 15328019
E9.5:Mesencephalon/MHB	0	0	0	0.0429565	0.00016697	0	0	0	0	3.33e-05	0.898319	0	0.00016692	0	0.0502259	0.00046768	0.00050492	0.00016697	0	0.00056904	0	0.00050142	0.00016774	0.00016697	0	0	0	0	0.00568998	0.00033306	Mesencephalon/MHB emerges from the forebrain/midbrain with minor contribution (weight 0.05) from hindbrain.
E9.5:Mesenchymal stromal cells	0.00114901	0	0	0	0.00142704	0	0	0.126784	0	0	0.0334052	0	0.00043589	0.00071685	0	0.00145191	0.0618613	0.0129749	0	0.328716	0.00897349	0.00827338	0	0.00126717	0	0.0002849	0.00043259	0.385998	0.00683388	0.0242578	Diffuse contributions to apparent mesenchymal stromal cells from paraxial mesoderm A (weight 0.33), and somatic mesoderm (weight 0.39). Tentative annotation and may reflect poor technical separation of mesodermal progenitors.
E9.5:Motor neurons	0	0	0	0.0274992	0	0	0	0	0	0.00132802	0.685812	0	0	0	0.00323015	0	0.213045	0	0	0	0	0.00935829	0.0541691	0	0	0	0	0	0.00581242	0.00242751	Motor neurons appear to arise from Forebrain/midbrain (weight 0.69) and neural crest (weight 0.21).
E9.5:Neural crest (PNS glia)	0	0	0	0	0.0010005	0	0	0.00376982	0	0	0.00479556	0	0.00050378	0	0	0	0.975472	0.00050239	0	0.00111477	0.00050403	0.00101549	0	0.00050302	0	0	9.99e-05	0.0009068	0.00965242	0.00102041	Neural crest (PNS glia) appears to arise from neural crest. Note that there were three major neural crest trajectories annotated in Cao et al. (2019). This one corresponds to Schwann cell precursors.
E9.5:Neural crest (PNS neurons)	0.0303303	0	0	0	0	0	0	0.0287619	0	0	0.287058	0	0.00029283	0	0.0005988	0.0014771	0.612931	0.00087719	0	0.00597015	0	0.0237213	0	0.00175953	0	0	0	0.00355436	0.00522131	0.00029369	Neural crest (PNS neurons) appears to arise from neural crest and forebrain/midbrain. Annotation from one of main clusters of Cao et al. (2019) that corresponds to neural crest (PNS neuron) trajectory. See PMID 25662262.
E9.5:Neuromesodermal progenitors	0	0	0	0	0	0	0	0.005807	0	0	0.00257954	0	0.00578336	0	0	0	0.00120275	0.904595	0.00170213	0.00170794	0.0052856	0	0.00066862	0.00136635	0	0	0	0.00157343	0.0689275	0	Self
E9.5:Neuron progenitor cells	0	0	0	0.00735135	0	0	0	0.00107701	0	0	0.60813	0	0.00053591	0	0.07248	0	0.151391	0.00137712	0	0.00053648	0.00043103	0.00368765	0.00063898	0	0	0	0	0	0.153875	0	Neuron progentior cells emerge from fore/midbrain. Minor contributions (<0.20) from hindbrain, neural crest, and spinal cord. Reasonable example of convergence. See PMID 30574073
E9.5:Olfactory epithelium	0.00254597	0	0	0	0	0	0	0.0002849	0	0	0.0122093	0.00142959	0.0002886	0	0	0	0.00113556	0	0	0	0	0.978065	0	0.00354244	0	0.00058352	0	0	0	0.00143062	Olfactory epithelium appears to arise from the placodal area. See PMID 19027001
E9.5:Osteoblast progenitors A	0	0.00095329	0.00019111	0	0	0	0	0.00047687	0	9.54e-05	0.00134293	0	0.00076445	0	0	0.00019296	0.390434	0	0	0.514334	0	0.0372118	0	0.00047824	0	0	0	0.0227799	0.00019075	0.0380523	Substantial contributions to a first subpopulation of osteoblast progenitors from paraxial mesoderm A and neural crest. Nature of distinction between A & B subpopulations unclear. See PMID 18090740
E9.5:Osteoblast progenitors B	0.00359197	0.00623869	0.00011136	0.00016842	0.00055804	0	5.6e-05	0.00801794	0	5.6e-05	0.00236954	0	0	0	0	0.00050202	0.278578	0.00055788	0	0.486811	0	0.0631014	0	0	0	0	0.00045223	0.091879	0.00033473	0.0650626	Substantial contributions to a second subpopulation of osteoblast progenitors from paraxial mesoderm A and neural crest. Nature of distinction between A & B subpopulations unclear. See PMID 18090740
E9.5:Otic epithelium	0	0	0.00210526	0	0	0	0	0.00210084	0	0	0.00530072	0	0.00965374	0	0.00168067	0	0.00042017	0	0	0	0	0.978655	0	0.00085653	0	0.00085379	0	0	0.00041754	0	Otic epithelium appears to emerge from the placodal area. See PMID 25713536
E9.5:Paraxial mesoderm B	0.00031274	0	0	0	0	0	0	0.101579	0	0	0.00046985	0	0.00141732	0	0.0010929	0.00126382	0	0.071451	0.00250196	0.0926465	0.725561	0	0	0.00077101	0	0.00015625	0	0.00159936	0	0.00030781	Self
E9.5:Placodal area	0	0.00099404	0	0	0	0	0	0	0	0	0.00218471	0.00118812	0.0125686	0	0	0	0	0	0	0	0	0.893137	0	0.0872872	0	0.00078973	0	0.00197824	0	0.00099404	Self
E9.5:Posterior floor plate	0	0	0	0.268198	0	0.00065488	0	0	0	0	0.0215194	0	0	0	0.0439374	0	0	0.00276498	0	0.00065595	0	0	0.568715	0	0	0	0.00093085	0.00065574	0.0928432	0.0002635	Self, with an additional edge back to anterior floor plate (weight 0.27) that could reflect convergence or incomplete separation
E9.5:Pre-epidermal keratinocytes	0.00015723	0.00047096	0	0	0.0019857	0	0	0.00392773	0	0	0.00357427	0.0062888	0.00998602	0	0.00039635	0	0.00039667	0.00039809	0	0.00096154	7.9e-05	0.205736	0	0.757471	0	0.00669574	0	0.00078647	0.00040072	0.00102686	Self, with an additional edge back to placodal area (weight 0.21) that could reflect convergence or incomplete separation
E9.5:Primitive erythroid cells	0.00046404	0	0	0	0.00327997	0	0	0.00023396	0.00460308	0	0.00023392	0	0	0	0	0	0	0	0	0.0003885	0	0.0003149	0	0.00038933	0.989838	0	0	0.00046939	0.00015411	0	Self
E9.5:Primordial germ cells	0	0	0	0	0.13913	0	0	0	0.0928571	0	0	0	0.0142857	0	0	0	0	0	0	0	0	0.338462	0	0.0291005	0	0.4	0	0	0	0	Self, with an additional edge back to placodal area (weight 0.34) that could reflect incomplete separation
E9.5:Renal epithelium	0	0	0	0	0.0294118	0	0	0.0115607	0	0	0.00588235	0	0.00588235	0	0	0.75723	0	0	0	0.00958084	0	0.151786	0	0.0179641	0	0.00479042	0	0.0112994	0.00588235	0	Renal epithelium appears to arise from the intermediate mesoderm, as expected. See PMID 19272374
E9.5:Retinal primordium	0	0	0	0.0004574	0	0.00116822	0	0	0	0	0.98439	0	0	0	0.00328832	0	0.00342857	0.0016	0	0.00115741	0	0.00265543	0.00070755	0	0	0	0	0	0.00291439	0	Retinal primordium emerges from forebrain/minbrain.
E9.5:Roof plate	0	0	0.00067265	0	0	0	0	0	0	0	0.0723016	0	0	0	0.406581	0	0.0264297	0.00044944	0	0.0141256	0	0.00263447	0	0.00022099	0	0	0.00045147	0.00044199	0.474553	0.00178671	Roof plate appears to arise from hindbrain (weight 0.41) and spinal cord (weight 0.47). See PMID 15378040
E9.5:Second heart field	0.00053333	0.0227947	0.0251337	0	0	0	0	0	0	0.0191257	0	0	0	0	0.00268817	0	0	0	0	0.0108031	0	0	0	0	0	0	0.847619	0.00460589	0	0.0673046	Self
E9.5:Skeletal muscle progenitors	0	0	0.00019033	0	0	0	0.00022717	0.00015314	0	0.00041521	0.00060952	0	0.00091533	0.00019037	0.00057422	0.00312025	0.00050005	0.00053071	0	0.904102	0.00359293	0.00122935	0.00015231	0.00026631	0	0	0.0211529	0.00478596	0.00114668	0.0569948	Skeletal muscle progentiors appear to arise from the paraxial mesoderm A. See PMID 12587921
E9.5:Somatic mesoderm	0.00253249	0.0101076	0.123271	0	0	0	0	0.0567966	0	0	0	0.00130719	0	0	0	0	0	0	0	0.00039113	0	0	0	0	0	0	0	0.732286	0	0.0735886	Self
E9.5:Spinal cord (dorsal)	0	0	0	8.19e-05	0.00040478	0	0	0.00020218	0	0	0.00747871	0	0	0	0.0258768	0	0.00036482	0.00783476	0	0.00040482	0.0004051	0.00040535	0	0	0	0	0	0.00040453	0.956438	0.000203	Spinal cord splits to two clearly distinguishable subpopulations, termed here dorsal & ventral. Annotated on the basis of strong, sharply demarcated Pax3 expression in dorsal. See PMID 9858722
E9.5:Spinal cord (ventral)	3.27e-05	0	0	0.0003948	0.00016377	0.00016373	0	0.00291564	0	0	0.108952	0	0.00016373	0	0.00699718	0	0.00110767	0.0349542	0	0.00068954	0.00029784	0.00208127	0.0101606	6.62e-05	0	0	0	0.00134935	0.829268	0.00038851	Spinal cord splits to two clearly distinguishable subpopulations, termed here dorsal & ventral.
E9.5:Splanchnic mesoderm	0.00200917	0.039788	0.0299055	0	0.00021671	0	4.37e-05	0.00860238	0	0.00517111	0.0010024	0	0.00105148	0	0	0.00109433	0.00026172	0.00021676	0	0.0076505	0	0.00044077	0	0.00021659	0.00021661	0	0.00457965	0.0840177	0.00069679	0.813071	Self
	E9.5:Amniochorionic mesoderm A	E9.5:Amniochorionic mesoderm B	E9.5:Anterior floor plate	E9.5:Apical ectodermal ridge	E9.5:Blood progenitors	E9.5:Branchial arch epithelium	E9.5:Chondrocyte and osteoblast progenitors	E9.5:Di/telencephalon	E9.5:Endothelium	E9.5:Extraembryonic mesoderm	E9.5:Extraembryonic visceral endoderm	E9.5:First heart field	E9.5:Fusing epithelium	E9.5:Gut and lung epithelium	E9.5:Hepatocytes	E9.5:Hindbrain	E9.5:Intermediate mesoderm	E9.5:Limb mesenchyme progenitors	E9.5:Mesencephalon/MHB	E9.5:Mesenchymal stromal cells	E9.5:Motor neurons	E9.5:Neural crest (PNS glia)	E9.5:Neural crest (PNS neurons)	E9.5:Neuromesodermal progenitors	E9.5:Neuron progenitor cells	E9.5:Olfactory epithelium	E9.5:Osteoblast progenitors A	E9.5:Osteoblast progenitors B	E9.5:Otic epithelium	E9.5:Paraxial mesoderm B	E9.5:Placodal area	E9.5:Posterior floor plate	E9.5:Pre-epidermal keratinocytes	E9.5:Primitive erythroid cells	E9.5:Primordial germ cells	E9.5:Renal epithelium	E9.5:Retinal primordium	E9.5:Roof plate	E9.5:Second heart field	E9.5:Skeletal muscle progenitors	E9.5:Somatic mesoderm	E9.5:Spinal cord (dorsal)	E9.5:Spinal cord (ventral)	E9.5:Splanchnic mesoderm
E10.5:Amniochorionic mesoderm A	0.70533	0.0036774	0	0	0	0.00058337	0.00790171	9.57e-05	0.00067731	0.0336767	0	0.00028599	0	0.00103481	0	9.63e-05	0.00087209	0.00612934	0	0.00143198	9.6e-05	0	0	0.00039624	0.00126522	0	9.57e-05	0.0142651	0	0.00115718	9.6e-05	0	9.72e-05	0.00028972	0	0	0	0	0.0143832	0.00232502	0.00028881	0	0	0.204334	Self, with an additional edge back to splanchnic mesoderm (weight 0.20) that could reflect convergence or incomplete separation
E10.5:Amniochorionic mesoderm B	0.0746784	0.706844	0	0	0.00012016	0.00152136	0.00198772	0	0.00011669	0.0260457	0	0.00011866	0	0.00046203	0	0	0	0.00201124	0.00023592	0.00011682	0	0	0	0	0	0	0.00081895	0.00322674	0.00095694	0	0.00011682	0	0.00035006	0	0	0	0	0	0.0257134	0.00116009	0.0289149	0	0	0.125557	Self
E10.5:Anterior floor plate	0	0.00066534	0.60474	0	0	0	0	0.247783	0	0.00053227	0	0.00039604	0	0	0	0.00862975	0	0.00013285	0.0964201	0	0	0	0	0	0.00520291	0.00065811	0	0	0.00013068	0	0	0.0307949	0	0	0	0	0.00246092	0.00094371	0	0	0	0	0.00158051	0	Self, with additional edge back to di/telencephalon (weight 0.25) that could reflect convergence or incomplete separation
E10.5:Apical ectodermal ridge	0	0	0	0.599301	0	0.0241135	0	0	0	0	0	0.00486111	0.0725045	0.00212766	0	0	0.004947	0	0	0	0	0	0	0.00136519	0	0.00070671	0.00277778	0.00068493	0	0	0.0345892	0	0.253103	0	0	0.00068493	0	0	0	0	0	0	0	0	Self, with an additional edge back to pre-epidermal keratinocytes (weight 0.25) that could reflect ongoing differentiation or incomplete separation
E10.5:Branchial arch epithelium	0.00020844	0	0	0.0173027	0.00010414	0.381659	0.00063458	0.00106242	0.00010438	0.00051854	0	0	0.00418739	0.0589407	0	0	0.00537716	0	0.00106185	0.00030936	0	0.00031604	0	0.00116804	0.00010395	0.0288016	0.00010428	0.00010368	0.00550603	0.00031949	0.252999	0.00052274	0.22674	0	0.00083117	0.00909331	0	0	0.00041929	0.00105125	0	0	0.0001061	0.00114883	Self (weight 0.38), with additional edges back to placodal area (weight 0.25) and pre-epidermal keratinocytes (weight 0.23) that could reflect convergence or incomplete separation
E10.5:Cardiomyocytes	0.0115971	0.0027668	0	0.00019342	0.00077183	0.00019185	0.00272772	0.00194363	0.00253535	0.00316362	0	0.719377	0.00038986	0.00019608	0.00116392	0	0	0.00845341	0.00097371	0.00583942	0.00058766	0.00097229	0.00038369	0.00096993	0.00136187	0.00107462	0.00250724	0.00272639	0	0.00191296	0.00077519	0.00097276	0.00159125	0.00218611	0.00039467	0	0	0	0.128777	0.0029098	0.00116392	0.00058651	0.00428224	0.0847784	Cardiomyocytes appear to emerge from the first heart field, with an additional minor edge from second heart field (weigh 0.13) that could reflect convergence
E10.5:Chondrocyte and osteoblast progenitors	0.00076566	0	0	0	6.79e-05	1.71e-05	0.862424	0.00023805	0.00059597	0.00178973	0	0.00098439	0	3.38e-05	0	0.00030489	0.00199018	0.00457294	0.00012742	0.00477766	0	0.00010191	0.00028805	0.00027146	3.43e-05	5.09e-05	0.0343989	0.0225533	0.00010181	0.00156209	1.7e-05	0	0	1.7e-05	0	0	0.00013585	0.00017089	0.00015378	0.0513954	1.71e-05	0	0.00060937	0.00998464	Self
E10.5:Definitive erythroid cells	0	0	0	0	0.580696	0.00054201	0.00384089	0.0454054	0.0427778	0	0	0	0	0.0010989	0	0	0	0	0	0.020449	0	0.0020943	0	0.00054348	0	0	0	0.0136488	0	0	0	0	0.00495187	0.282749	0.00170455	0	0	0	0	0	0	0	0.00430687	0.00551725	Definitive erythroid cells appear to arise from blood progenitors. An additional edge from primitive erythroid cells (weight 0.28), which we know to not be the case. This ostensibly reflects an artifact caused by rapid convergence.
E10.5:Di/mesencephalon excitatory neurons	0	0	0	0	0	0	0	0	0	0	0	0	0	0.00019314	0	0.00019084	0	0	0	0	0.010205	0	0	0	0.988947	0	0	0	0	0	0	0	0	0	0	0	0	0	0	0	0	0	0.00056764	0	Di/mesencephalon excitatory neurons appear to emerge from neuron progenitor cells
E10.5:Di/mesencephalon inhibitory neurons	0	0	0	0	0	0	0	0.0123391	0	0	0	0	0	0	0	0.00164159	0	0	0.00273224	0	0.040245	0	0.00135135	0	0.943967	0	0	0	0	0	0	0	0	0	0	0	0	0	0	0	0	0	0	0	Di/mesencephalon inhibitory neurons appear to emerge from neuron progenitor cells
E10.5:Di/telencephalon	8.8e-05	5.02e-05	0.00143123	0	0	0.00010148	0.00129891	0.876722	0	0.00042898	3.79e-05	0.00016453	0	5.06e-05	2.52e-05	0.00748654	7.57e-05	0.00067025	0.0600468	0.00021543	0.00030155	0.00069337	6.3e-05	0.00123453	0.00357301	0.00104574	0.00013892	0.00055431	0.00030192	5.04e-05	0.00046649	0.00126916	3.76e-05	0	1.26e-05	2.54e-05	0.0178166	0.00414849	1.26e-05	0.00042718	0	0.00213288	0.0169465	0.00029146	Self
E10.5:Early chondrocytes	0.00030455	0.00012684	0	0	5.1e-05	5.06e-05	0.938651	0.00216975	0.00036944	0.00119616	0	0.00055944	0	0.00010253	0	0.00035398	2.54e-05	0.00421806	2.54e-05	0.00441996	0	0.00012689	0.000127	0.00083794	0.00012693	0	0.014346	0.00448726	0	0.00045942	0	0	0	0	0	0	0	0.00370276	7.59e-05	0.0221909	0	0.00025339	7.59e-05	0.00198891	Early chondrocytes appear to emerge from chondrocyte and osteoblast progenitors
E10.5:Endothelium	0.0002192	0.00013359	0	0	0.00312294	0	0.00035453	0.00022129	0.981915	0.00030977	0	0.00360944	0	0	4.41e-05	0	0	8.76e-05	8.75e-05	0.00017687	4.41e-05	0	0	0	0	0	0	0.00071159	0	0	0	0	0	0.00501325	0	0	0	0	4.38e-05	0.00080375	0	0.00017652	0	0.00340332	Self
E10.5:Fusing epithelium	0	0	0	0.0705512	0.00123839	0.042769	0	0	0.00118343	0.00125985	0	0.00376176	0.762341	0.0038035	0	0.0030581	0.00496894	0	0	0.0006135	0	0.0030581	0	0.00066013	0	0.0018018	0	0	0	0	0.00716424	0	0.0884792	0.00060976	0	0.00060606	0	0	0.00244648	0	0	0	0	0.00189274	Self
E10.5:Gut and lung epithelium	0.00149333	0.00123393	0.00172136	0.00104822	0.00042918	0.101581	0	0.00191388	0	0.00085929	0.00216216	0.00020964	0.00281386	0.772576	0.0367521	0	0.00168599	0	0	0.00085929	0	0.00357895	0.00020997	0.00206505	0	0.00217629	0	0.00062762	0.0006469	0.00084344	0.0117393	0.00020964	0.0233497	0	0.0158396	0.0044586	0.00127864	0.00105597	0	0.00042283	0	0.00193757	0.00206718	0.0035998	Self
E10.5:Hepatocytes	0	0	0	0	0	0.00118577	0.0150188	0	0.00074557	0	0.00851889	0	0	0.0117202	0.929992	0	0.00038314	0.00267176	0	0	0	0	0	0	0	0	0	0.00871212	0	0	0	0	0.0200382	0	0.00191939	0.00193424	0	0	0	0	0	0	0	0.00156098	Self
E10.5:Hindbrain	0	0	0	0	0	0	0.00011616	0.00431208	0	0	0	0.00011503	0	0	0	0.678006	6.95e-05	0	0.0281603	2.3e-05	0	6.94e-05	0.00011518	0.00074837	0.00561958	0	0	9.28e-05	2.3e-05	9.23e-05	0	0.0033653	9.26e-05	0	0	0	0.00044025	0.00488983	0	0.00062681	0	0.14297	0.130275	0.00011512	Self
E10.5:Inhibitory interneurons	0.00013298	0	0	0	0	0	0.00027416	0.337734	0.00013746	0.00013316	0	0	0	0.00013298	0	0.00120643	0.00066028	0.00066689	0.0058883	0	0.0216545	0.00119601	0.0009324	0.0005291	0.618188	0.00013463	0	0	0	0.00013285	0	0.00123415	0	0	0	0	0.00106845	0	0	0	0	0.00039827	0.00820275	0.00053691	Inhibitory interneurons appear to arise from neuron progenitor cells (weight 0.62) and di/telencephalon (weight 0.34)
E10.5:Intermediate mesoderm	0.00813397	0	0.00046674	0.0091018	0	0.0382389	0.0739677	0.00555234	0.00118064	0.0313095	0.00118064	0.0019312	0.00576924	0.00687652	0.0014218	0.0199761	0.476978	0.0123977	0.00311751	0.0121923	0.00141094	0.00138889	0.00082856	0.00118624	0.00422535	0.0145047	0.00070175	0.0124778	0.00481928	0.00945541	0.0216953	0.00097205	0.056042	0.00117786	0	0.00461726	0.00095409	0.00357995	0.00235018	0.0289427	0	0.00443407	0.00635294	0.111072	Self
E10.5:Intermediate progenitor cells	0	0	0	0	0	0	0.0003643	0.152398	0	0	0	0.00017857	0	0.00018132	0	0.0016129	0	0	0.00375504	0	0.0179695	0.00017889	0.00110193	0.00036331	0.819326	0	0	0.00017897	0	0	0	0	0	0	0	0	0.00091785	0	0	0	0	0.0009095	0.00196516	0	Intermediate progenitor cells appear to arise from neuron progenitor cells, and with minor contribution from di/telencephalon (weight 0.15). If we look only at E13.5 UMAP (single timepont view) when these cells are really taking off in numbers, at least visually they appear to arise from di/telencephalon.
E10.5:Limb mesenchyme progenitors	0.0012691	0.00163817	0	8.48e-05	5.31e-05	0.00015921	0.00987739	0.0001162	3.17e-05	0.120676	0	0.00030627	6.32e-05	9.51e-05	0	8.47e-05	0.00305594	0.708397	0.00019139	0.0156718	1.06e-05	3.17e-05	5.3e-05	0.00025484	4.24e-05	6.34e-05	0.00625909	0.068058	0	0.00039308	6.36e-05	4.23e-05	0.00025402	3.18e-05	0	0	2.12e-05	6.32e-05	0.00094133	0.0182723	0.0122395	6.36e-05	8.44e-05	0.0327997	Self
E10.5:Megakaryocytes	0	0	0	0	0.897857	0.0146087	0.00481105	0.00556523	0.00834785	0	0	0	0	0	0	0.00279233	0	0	0	0.00144404	0	0.00277778	0	0	0.0108696	0	0	0.00692042	0	0	0	0.00069204	0	0.0410164	0	0	0	0	0	0	0	0	0.00955757	0	Megakaryocytes appear to arise from blood progenitors
E10.5:Mesencephalon/MHB	0	5.15e-05	0.00539733	1.7e-05	5.12e-05	0.00016976	0.00023938	0.0459649	0	0	0	3.41e-05	1.71e-05	1.71e-05	3.44e-05	0.0857266	0.00013692	8.53e-05	0.827404	0.00030867	0.00029161	8.55e-05	8.53e-05	0.00051118	0.0125487	1.71e-05	1.71e-05	3.39e-05	0	0.00023792	0	0.0042663	0.00017112	0	0	0	0.00105752	0.00278701	0	0.00020465	0	0.0041051	0.00803251	0.00041017	Self
E10.5:Mesenchymal stromal cells	0.00688588	0.00023664	0	0	0.00109976	0.00300752	0.160394	0.00244576	0.00401166	0.0881369	0	0.00038117	0	0.00365135	7.94e-05	0.00015396	0.00478026	0.00317953	0.00055655	0.488657	0	0.00796253	0.00101961	0.0153846	0	0.00109933	0.0153068	0.0364024	0.00093422	0.0360873	0.00086123	0	0.0112922	0.00047403	0	0.00062245	0.00015552	0.00070093	0.0002309	0.0442225	7.73e-05	7.83e-05	0.0173289	0.0430078	Self
E10.5:Motor neurons	0	0	0	0	0	0	0	0	0.0006895	4.59e-05	0	0	0	0	0	0	4.61e-05	0.00023036	0	0	0.991945	4.59e-05	0.00050645	0	0.00660606	0	0	0	0	0	0	0	0	0	0	0	0	0	0	4.59e-05	0	0	0	0.00013833	Self
E10.5:Myocytes	0.00140034	0.00022351	0.00045137	0.00082787	0.00022578	0.00218505	0.0504287	0.00174816	0.00527931	0.00374789	0	0.0161673	0.00064272	0.0008609	0.0002264	0.00026783	0.00324512	0.00511306	0.00050091	0.0234173	0.00022619	0.00304511	9.08e-05	0.00218704	4.51e-05	0.00112638	0.00938643	0.0132026	0.00036521	0.00121417	0.00628974	0	0.00099491	0.00128205	0.00054391	0.00036298	4.51e-05	0.00035714	0.001359	0.836424	0.00013621	0.00054663	0.0005899	0.00684591	Myocytes appear to arise skeletal muscle progenitors
E10.5:Neural crest (PNS glia)	0.00104191	0	0	4.7e-05	4.71e-05	4.75e-05	0.00032883	0.00211427	0.0008102	0.00075383	0	0	0	0.00052151	0	0.00060847	0	0.00127917	0.000702	0.0018926	0	0.936874	0.0312837	0.0088751	0.00174384	0	0.00109368	0.00472219	0.00014108	0.00094809	0	0.00023585	0.00023728	0	0	4.7e-05	0.00061437	0.000142	0	0.00047405	0	0.00057286	0.00148184	0.00142349	Self
E10.5:Neural crest (PNS neurons)	0	0	0	0	0	0	0	0	0	0.00031056	0	0	0	0	0	0	0	0	0	0	0.00538941	6.18e-05	0.993844	0	0.00037665	0	0	0	0	0	0	0	0	0	0	0	0.00012304	0	0	6.21e-05	0	0	0	0	Self
E10.5:Neuron progenitor cells	0	0	7.27e-05	0	0	0	0.00065751	0.0218154	0	0.00027241	0	0.00162985	0	7.25e-05	0	0.0434409	0	0	0.0291736	3.61e-05	0.0380684	0	0.00174277	0.00117663	0.71225	0	0	0.00039882	0	0	0	0.0128883	0	0	0	0	0.00032723	1.81e-05	0	9e-05	0	0.0319679	0.104194	3.59e-05	Self
E10.5:Noradrenergic neurons	0	0	0	0	0	0	0	0.0028369	0.001	0.00882353	0	0	0	0	0	0.00099502	0	0	0	0	0.585567	0.1543	0.198058	0	0.0425121	0	0	0	0	0	0	0	0	0	0	0	0	0	0	0.0124377	0	0	0	0	Noradrenergic neurons appear to arise from neuron progentior cells, with additional contributions from neural crest. Focused analyses and single timepoint views are consistent with a relationship with other neural crest cell types.
E10.5:Olfactory epithelium	0	0	0	0.00145513	0.00049464	0.0775807	0	0.00558705	0	0.00032258	0	0	0.00016367	0.00589923	0	0	0.0009828	0	0.00177994	0.00261118	0	0.0009816	0.00097601	0.00162338	0	0.472195	0	0.0006462	0.0152404	0.00031696	0.295026	0	0.0942168	0	0	0.00176282	0.0072829	0	0	0.00287425	0	0.00064725	0.00546624	0.00418848	Self, with an additional edge back to placodal area (weight 0.30) that could reflect ongoing differentiation or incomplete separation
E10.5:Olfactory sensory neurons	0	0	0	0	0	0	0	0	0	0	0	0.00300752	0	0	0	0	0	0	0	0	0.156061	0	0.344728	0	0.494697	0	0	0	0	0	0	0	0	0	0	0	0.00142857	0	0	0	0	0	0	0	Olfactory sensory neurons appear to arise from neural crest (PNS neuron) (weight 0.34), and neuron progenitor cells (weight 0.49). See PMID 21943152.
E10.5:Osteoblast progenitors A	0.00015091	0	0	0	0	0.000122	0.0685017	0	0	0.00193895	0	3.02e-05	0	0	0	0	0.00088126	0.000876	0.00063139	0.00727848	0	0.00148733	0	6.07e-05	0	0.0003658	0.786674	0.124037	0	6.07e-05	3.02e-05	0	0	0	0	0	3.01e-05	0	0	0.00565895	0.00012045	0	0.00162293	0.00030202	Self
E10.5:Osteoblast progenitors B	0.00549388	7.61e-05	0	0	0	0.00020256	0.0746226	0.00082391	0.0001645	0.0461915	0	0.00030376	1.27e-05	0.00010179	0	0.00012689	0.00243408	0.0560995	0.00062031	0.0241413	0	0.00039165	0.00017802	2.55e-05	6.32e-05	0.0007859	0.0414371	0.687789	0.00031618	0.00078983	1.27e-05	0	0.00028065	3.82e-05	0	1.26e-05	0.000241	1.27e-05	0.00106983	0.0327154	0.00066282	0	0.00030465	0.0222632	Self
E10.5:Otic epithelium	0	0	0	0.00066778	0	0.0937075	0	0	0	0	0	0	0	0.00421593	0	0	0.00069747	0	0.00033389	0.00201681	0	0.00033389	0	0.00034813	0	0.0345927	0	0.00167504	0.818581	0	0.0189096	0	0.00623945	0	0.00104439	0.00663843	0.00235294	0.00410256	0	0.00305603	0	0	0.00208696	0	Self
E10.5:Posterior floor plate	0	0	0.0222221	0	0	0.00023166	0.00038603	0.00046503	0.00116982	7.77e-05	0	0	0	0.00039231	0	0.023911	0	0	0.00842349	0.00031032	0.0207758	0	0	0.00054012	0.0115125	0.0001512	0.00045942	0	0.00054464	0	0	0.840445	7.81e-05	0	0	0	0.00069632	0	0	0.00069903	0	0	0.0673221	7.68e-05	Self
E10.5:Pre-epidermal keratinocytes	8.37e-05	8.17e-05	0	0.0646985	0.0003724	0.0295181	4.17e-05	0.0001242	0.00029121	0.00125117	0.00528025	0.00012361	0.00670146	0.00781691	0.00053437	0.00045511	0.00503663	4.13e-05	0	0.00190931	0	0.00095238	4.13e-05	0.00154119	4.13e-05	0.00825849	4.14e-05	0.00024631	0.00094963	0.00033494	0.0500928	0	0.80678	0.00095426	0.00101851	0.00126945	0.00041511	0	4.14e-05	0.00094973	0.00012452	4.13e-05	0.00114966	0.0013278	Self
E10.5:Primitive erythroid cells	0	0	0	0	0.00041507	0	0	9.61e-05	0.00019291	0	0	0.00015901	0	0	0	0	0	0	0	0.00019358	0	0	0	0	0	0	0	0	0	0	0	0	0	0.998556	0	0	0	0	0	0	0	0.00041481	0	6.46e-05	Self
E10.5:Renal epithelium	0	0	0	0.00128342	0	0.202529	0.00082136	0	0	0.00083507	0	0	0	0.209394	0.00082645	0.00388354	0.0460905	0	0.00294427	0.00421053	0	0.00082816	0	0.00082389	0	0.00338266	0	0.00204082	0.00588235	0.0222676	0.0126531	0	0.0219917	0	0.00252366	0.437799	0	0.00239282	0	0.0176589	0	0	0.002537	0.00042283	Self, with additional edges back to other epithelial cells that could reflect convergence or incomplete separation
E10.5:Retinal primordium	0	0.00080402	0.00099404	0	0	0.0215972	0.00434568	0.0510152	0.0009901	0	0	0.00098912	0.00059761	0.00117936	0.00039761	0.0031746	0.00080483	0	0.012544	0.0003994	0	0.0019685	0	0.00377734	0.00019743	0.0319921	0.00020222	0.00176991	0.0162452	0	0.013307	0	0.00255277	0	0.00019802	0.00038816	0.822565	0.00019743	0	0.00364927	0	0.0003988	0.00486589	0	Self
E10.5:Roof plate	0.00020243	0.00059821	0.00206079	0	0.00100402	0	0.0017982	0.0350735	0.00100301	0.00020502	0	0	0	0	0	0.00894471	0.0001994	0	0.0350079	0.0001996	0	0.00280702	0	0.0017769	0.00100301	0	0	0.00100402	0.0007909	0	0.00039565	0.00100251	0	0	0	0	0	0.899303	0	0.00203149	0	0.00356789	0.00162767	0.00060667	Self
E10.5:Skeletal muscle progenitors	0.00065132	8.84e-05	0	2.95e-05	0	2.97e-05	0.0567611	0.00097482	0	0.00255841	0	0.00256694	0	0.00071269	2.95e-05	0.00017786	0.00118545	0.00207719	0.00101048	0.016188	8.93e-05	0.00110308	2.97e-05	0.00887144	0.00017657	8.86e-05	0.00518923	0.00473058	8.88e-05	0.0450226	2.97e-05	0.00020698	0.00023934	0	5.89e-05	0.00020661	0	0.00041176	8.89e-05	0.846815	0	0.00023934	0.00101304	0.00126881	Self
E10.5:Somatic mesoderm	0.00023378	0.0147565	0	0	0	0	0	0	0	0.0629565	0	0	0	0	0	0.00045937	0	0.0188378	0	0	0	0	0	0.00079636	0	0	0.00057954	0.00128355	0	0	0.00114188	0	0.00058292	0	0	0	0	0	0.00251932	0	0.792512	0	0	0.103981	Self
E10.5:Spinal cord (dorsal)	0.00032996	0.00034787	0	4.98e-05	0.00013233	6.64e-05	0.00181354	0.00148717	0.0001981	0.0011625	0	0.00069318	3.31e-05	4.97e-05	0	0.0443813	0.00029852	0.00530331	0.00429096	0.00172086	0.00023188	0.00105943	0.00016587	0.00378942	0.017829	0.00034824	0.00115918	0.00209294	8.31e-05	0.00066061	4.98e-05	0.00029605	0.00051235	0	0	3.29e-05	0.00036395	0.0156468	9.95e-05	0.00156647	0.00041362	0.856585	0.0329575	0.00222728	Self
E10.5:Spinal cord excitatory neurons	0	0	0.00013115	0	0	0	0	0.00270211	0	0	0	0	0	0.00069437	0	0	0	0	0.00118084	0	0.0719005	0	0.00012939	4.32e-05	0.92365	0	0	0	0	0	0	8.71e-05	0	0	0	0	0	0	0	0	0	0	0	0	Spinal cord excitatory neurons emerge from neuron progenitor cells
E10.5:Spinal cord inhibitory neurons	0	0	0	0	0	0	0	0.00010137	0	0	0	0	0	0	0	0	0	0	0.00050277	0	0.0610249	0	0	0	0.938496	0	0	0	0	0	0	0	0	0	0	0	0	0	0	0	0	0	0	0	Spinal cord inhibitory neurons emerge from neuron progenitor cells
E10.5:Spinal cord (ventral)	2.38e-05	4.71e-05	0.00021376	0	2.38e-05	0.00019285	0.0012616	0.0107241	0.00019017	0.00030895	0	0	0.00011885	2.39e-05	0	0.0637666	2.37e-05	7.16e-05	0.0242051	0.00172332	0.00035625	0.00050218	2.39e-05	0.0128833	0.00572481	0.00018999	7.13e-05	0	0.00014264	0.00038032	4.76e-05	0.00806596	0.0002627	0.00011888	0	0	0.00075964	0.00087678	0	0.00115812	0	0.0854609	0.780162	0.00014385	Self
E10.5:Splanchnic mesoderm	0.0559519	0.0119859	1.46e-05	4.39e-05	0.00101792	0.001436	0.0876191	0.00021931	0.00180352	0.0787433	0	0.00595225	0.00016147	0.00067511	8.83e-05	0.00027954	0.00756595	0.049534	0.00014649	0.00257809	0	7.31e-05	1.46e-05	2.95e-05	1.46e-05	0.00011744	0.00102722	0.031376	0	0.0017406	0.00026377	0.00016161	0.00052782	1.46e-05	5.83e-05	5.89e-05	0.00019111	8.79e-05	0.0200271	0.0233506	0.00990935	0.00019737	0.00017486	0.605343	Self
E10.5:White blood cells	0	0	0	0	0.912143	0.00070671	0.0191471	0.0007435	0.00362976	0	0	0.00106952	0	0.00035273	0	0	0	0	0	0.00400364	0	0.00073193	0	0	0	0	0	0.030533	0.00035211	0	0	0.00107239	0.00036765	0.0199653	0.0028777	0	0	0	0	0.00035398	0	0	0.00883685	0	White blood cells appear to arise from blood progenitors
	E10.5:Amniochorionic mesoderm A	E10.5:Amniochorionic mesoderm B	E10.5:Anterior floor plate	E10.5:Apical ectodermal ridge	E10.5:Branchial arch epithelium	E10.5:Cardiomyocytes	E10.5:Chondrocyte and osteoblast progenitors	E10.5:Definitive erythroid cells	E10.5:Di/mesencephalon excitatory neurons	E10.5:Di/mesencephalon inhibitory neurons	E10.5:Di/telencephalon	E10.5:Early chondrocytes	E10.5:Endothelium	E10.5:Fusing epithelium	E10.5:Gut and lung epithelium	E10.5:Hepatocytes	E10.5:Hindbrain	E10.5:Inhibitory interneurons	E10.5:Intermediate mesoderm	E10.5:Intermediate progenitor cells	E10.5:Limb mesenchyme progenitors	E10.5:Megakaryocytes	E10.5:Mesencephalon/MHB	E10.5:Mesenchymal stromal cells	E10.5:Motor neurons	E10.5:Myocytes	E10.5:Neural crest (PNS glia)	E10.5:Neural crest (PNS neurons)	E10.5:Neuron progenitor cells	E10.5:Noradrenergic neurons	E10.5:Olfactory epithelium	E10.5:Olfactory sensory neurons	E10.5:Osteoblast progenitors A	E10.5:Osteoblast progenitors B	E10.5:Otic epithelium	E10.5:Posterior floor plate	E10.5:Pre-epidermal keratinocytes	E10.5:Primitive erythroid cells	E10.5:Renal epithelium	E10.5:Retinal primordium	E10.5:Roof plate	E10.5:Skeletal muscle progenitors	E10.5:Somatic mesoderm	E10.5:Spinal cord (dorsal)	E10.5:Spinal cord excitatory neurons	E10.5:Spinal cord inhibitory neurons	E10.5:Spinal cord (ventral)	E10.5:Splanchnic mesoderm	E10.5:White blood cells
E11.5:Amniochorionic mesoderm A	0.559933	0.00364181	6.68e-05	0	0.00067762	0.00053763	0.0114939	0	0	0	0.000334	0.00294413	0.0004662	0	0.00046917	0.00026855	0.0004004	6.68e-05	0.0190667	0	0.00355645	0.00020205	0	0.00633744	0.00013436	0.00701696	0.0005992	0	0.00027388	0	0.0002053	0	0.00087572	0.00987488	0.00027004	0	0.00040719	0.00033512	0.00013298	0.00013425	6.7e-05	0.00931729	0.00019997	0.00330165	0	0	0.00088315	0.356222	0
E11.5:Amniochorionic mesoderm B	0.00754332	0.496755	0	0	0	0.0343178	0.00142349	0	0	0	0	0.00020202	0.00368664	0.0010142	0	0	0	0	0.0006003	0	0.0185881	0	0	0.00061224	0	0.00060976	0	0	0	0	0	0	0	0.00331092	0	0	0	0.00020161	0	0	0	0.00286152	0.0346077	0.00082305	0	0	0	0.393272	0
E11.5:Anterior floor plate	0	0	0.647864	0	0	0	0.00092166	0	0	0	0.259593	0.00023108	0	0	0.00011625	0	0.00240688	0.00557816	0.00057257	0.00383721	0.00011621	0	0.0275481	0	0	0.00023088	0	0.00058072	0.00911464	0.00011567	0	0	0	0.00057176	0	0.0322731	0.0001181	0	0	0.0010333	0.00104926	0.00035006	0	0.00058292	0.00227526	0	0.0041824	0	0
E11.5:Apical ectodermal ridge	0	0	0	0.616957	0.0956897	0	0	0	0	0	0	0	0	0.00683761	0.00530973	0	0	0	0.00862069	0	0	0	0	0	0	0.0122628	0	0	0	0	0.0079646	0	0	0	0	0	0.243439	0	0.00254237	0	0	0.00084388	0	0	0	0	0.00086207	0.00085106	0
E11.5:Branchial arch epithelium	0.00020455	0	0.00010235	0.0138021	0.575084	0	0.00020758	0.00040973	0	0	0.00041667	0.00020471	0	0.00991176	0.0610204	0	0	0	0.0101005	0	0.00142894	0	0.0002065	0.00041322	0	0.00303268	0.00030738	0	0	0.00051507	0.0467807	0	0	0.00031274	0.00175167	0.00041237	0.265545	0.00010419	0.00570695	0.00031496	0	0.00051613	0	0.00020398	0	0	0.00072202	0.00061983	0.00010325
E11.5:Cardiomyocytes	0.00183486	0	0	0	0	0.980444	0	0	0	0	0	0	0	0	0	0	0	0	0	0	0	0	0	0	0	0.0130435	0	0	0	0	0	0	0	0	0	0	0	0	0	0.00438596	0	0	0	0	0	0	0	0.0018018	0
E11.5:Chondrocyte and osteoblast progenitors	0.00223364	0.00065549	0	0	0.00013403	0.00038679	0.473594	0	0	0	0.00096726	0.186239	0.00023045	0	0.00019363	7.51e-05	0.00036519	0	0.00387236	0	0.0412178	0	7.42e-05	0.0115636	2.98e-05	0.0063269	0.00032687	0	8.99e-05	0	7.45e-05	0	0.0758867	0.0936881	0	5.97e-05	5.93e-05	7.44e-05	7.45e-05	0.00035692	1.49e-05	0.00846079	0.00220843	0.00235951	0	0	0.00078987	0.0874902	0
E11.5:Connective tissue progenitors	0.00374724	0.00648331	0	4.36e-05	0.00010585	0.00045803	0.0764367	0	0	0	0.00071876	0.0159153	0.00017552	0	0.00021082	4.37e-05	2.63e-05	8.78e-06	0.00207415	0	0.294255	0	1.74e-05	0.00276761	4.38e-05	0.00855416	9.68e-05	0	7e-05	0	3.5e-05	0	0.00880464	0.0716044	8.79e-06	0.00014952	0.00028142	3.51e-05	5.26e-05	6.17e-05	9.64e-05	0.189275	0.08256	0.00231087	0	4.38e-05	0.00033196	0.232243	0
E11.5:Definitive erythroid cells	0.00020434	0	0	0	0	0.00025667	0	0.558347	0	0	0.00020508	0	0.0203962	0	5.08e-05	0	5.2e-05	0	0.00030687	0	0	0.0478629	5.09e-05	0.00400514	0	0.00075969	0.00060218	0	0	0	0.0017762	0	0	0	0.00061318	0	0.00087034	0.364559	0	0.00392555	0	0	0	0.00071998	0	0	0.00188271	0.000102	5.09e-05
E11.5:Di/mesencephalon excitatory neurons	0.00015225	0.00010129	0	0	0	0	0.00035742	0	0.718352	0.00015106	5.03e-05	0	0	0	0	0	0.00020292	0.0019924	0	0.00621615	0.0014762	0	0.0003028	0	0.00122998	0.00010065	0.00030269	0.00015092	0.0874954	0	0	0.00152458	0.00035057	0.00096594	0	0	0	0	0	0	0	0.00050075	0	0.00030284	0.177312	0.00025237	0.00010102	0.0012009	0
E11.5:Di/mesencephalon inhibitory neurons	0	0	0.00149867	0	0	0	0	0	0.00153152	0.610892	0.0031019	0	0	0	0	0	0.00062908	0.0991155	0.00019661	0.00670701	4.83e-05	0	0.01758	0	0.00374595	0	0	0.0008773	0.0910982	0.00245473	0	4.83e-05	0	0	0	0.00039091	0	0	0	0.00057817	0	0	0	0.00092514	0.0192308	0.139283	0.00034009	0	0
E11.5:Di/telencephalon	4.9e-05	1.64e-05	0.00384363	0	6.52e-05	9.84e-05	0.00012263	4.08e-05	8.17e-06	5.76e-05	0.896797	0.00029487	9.87e-05	0	8.21e-05	2.45e-05	0.00554623	0.00316889	0.0002862	0.00129708	0.00053058	0	0.0278321	0.00118215	0.00018789	0.00025331	0.00055834	0.00023752	0.00547553	8.22e-06	0.0003273	0	6.56e-05	0.00046543	0.00018864	0.00011454	0.000417	0.00017104	7.36e-05	0.00622111	0.0072324	0.00023634	4.9e-05	0.00460462	0.00024416	4.09e-05	0.0314002	0.00031104	0
E11.5:Early chondrocytes	0.00137189	0.0025807	0	0	1.7e-05	0.0013758	0.22337	6.79e-05	0	0	0.0016735	0.675136	0.000963	0	0	0	0.00025469	0	0.00093099	0.0002379	0.00985117	0	0.00016992	0.00415909	0	0.00215711	5.08e-05	5.09e-05	0.00049387	0	1.69e-05	0	0.00894068	0.0271267	0	1.69e-05	3.38e-05	8.54e-05	0	5.11e-05	0	0.00247833	0.00086801	0.00127497	8.48e-05	8.48e-05	0.00040599	0.0341202	0
E11.5:Endothelium	3.94e-05	3.92e-05	0	0	0.00015733	0.00071856	0.00111001	0.00091008	0.00035584	0.00027562	0.00034951	0.00035989	0.972338	0	3.92e-05	0.00109804	0.00051429	0.00046925	0.0003552	0.0001956	0.00174811	0.00019761	0.00109003	0.00147889	0	0.00434311	7.93e-05	0	0.00174102	7.8e-05	0.00015671	0	0.00177235	0.0025329	0	0	7.79e-05	0	0	3.94e-05	0.00035817	0.00015617	0	0.00152597	0.00070692	0.0001991	0.00023708	0.00281913	0
E11.5:Epidermis	0	0	0	0.00029564	0.0118811	0	0	0	0	0	0.00014503	0	0	0.0803738	0.00103131	0	0	0	0.00408313	0	0	0	0	0.00028684	0	0.00014782	0.00029133	0	0.00029155	0	0.0250548	0	0	0	0.00014493	0	0.875829	0.00180316	0.00014514	0	0	0	0	0	0	0	0	0	0
E11.5:Foregut epithelium	0.00133333	0	0	0	0.0860927	0	0	0	0	0	0	0	0	0.0013245	0.840709	0	0	0	0.00694444	0	0	0	0	0.0013245	0	0.00529801	0	0	0	0	0.00684932	0	0	0	0	0	0.0142857	0.00671141	0.0169014	0.00135135	0	0.00293044	0	0	0	0	0.00136054	0.00675676	0
E11.5:Fusing epithelium	0	0	0	0.00078125	0.0359775	0	0	0	0	0	0	0	0	0.65692	0.00237154	0	0	0	0.00483871	0	0	0.00685717	0	0	0	0.00079365	0.00390625	0	0	0	0.0390621	0	0	0	0.00159046	0	0.2484	0.0007722	0.00149254	0	0	0	0	0	0	0	0	0	0
E11.5:Hepatocytes	0	0	0	0	0.00023916	0.00070526	0.00011834	0	0	0.00041625	0	0	0	0	0.00572636	0.98539	0	0	0.00143885	0	0	0	0	0	0	0	0	0	0.00012206	0	0	0	0	0.00047619	0	0	0.00499544	0	0	0	0	0.00059435	0	0	0	0.00011813	0	0.00035587	0
E11.5:Hindbrain	0	0	0	0	0	0.00017624	0	0	0	7.08e-05	0.00677189	0	0	0	0	0	0.57619	0.00035032	0.00123055	0.00010481	0	0	0.0190392	0	0	3.5e-05	0.00010541	0	0.026501	0	6.93e-05	0	0	0	0	0.0104474	3.5e-05	0	0.00017654	0.00010502	0	0	0	0.122708	0.00010608	0.00014055	0.235702	0	0
E11.5:Inhibitory interneurons	0	0	0.00456453	0.00013079	0	0	5.21e-05	0	0.00106778	0.0519203	0.0653141	2.61e-05	0	0	0	0	0.00091888	0.695347	0.00020989	0.0207982	0.00015552	0	0.0521909	0.00052549	0.0008628	2.62e-05	0.0004701	0.00013118	0.0417425	0.00084061	0	0.00015774	5.2e-05	0.00013028	0	0.00015711	0.00013082	0.00018076	0	0.0005207	0	0.00013097	0	0.00089303	0.0192657	0.0399003	0.00188002	5.23e-05	0
E11.5:Intermediate mesoderm	0.0280281	0.00039063	0	0	0.0043222	0.00119284	0.0142574	0	0	0	0.00039604	0.0012333	0	0	0.0003992	0	0	0	0.737858	0	0.0015625	0	0	0.00314342	0	0.0587044	0.00039448	0	0	0	0	0	0.00040241	0.01611	0.00040241	0	0	0	0.00446247	0	0	0.0531774	0	0	0	0	0	0.074675	0
E11.5:Intermediate progenitor cells	7.17e-05	3.61e-05	0.00756599	0	0	0	0.00148605	0.00014467	0.0138336	0.0043423	0.0386559	0.00068174	0.00025271	0	0	0	0.0006483	0.0618344	0.00010877	0.651302	0.00291061	0.00036248	0.0230312	0.00047195	0.00094726	0.00039978	0.00047008	0.00021587	0.0816734	0.00082615	3.6e-05	0.0004336	0.00068878	0.00518248	3.6e-05	0.00122225	3.6e-05	0	0	0.00054451	0.00018077	0.00174498	0.00014437	0.00427691	0.0877742	0.00274845	0.00255833	0.00108108	0
E11.5:Limb mesenchyme progenitors	0.00054069	0.00052215	6.51e-05	5.43e-06	0.00011988	0.00051666	0.0324931	7.62e-05	2.71e-05	4.89e-05	0.00290091	0.00573658	0.00025486	1.63e-05	0.00010343	7.06e-05	0.00015248	5.43e-05	0.00154497	0	0.639188	5.98e-05	0.00014116	0.0125806	3.27e-05	0.00434335	0.00067375	0	9.25e-05	0	0.00019061	0	0.0293481	0.211714	5.44e-05	2.72e-05	0.00051025	0.0001522	0.00029956	0.00052886	5.43e-06	0.00954569	0.00376692	0.00463103	2.17e-05	5.45e-06	0.00071579	0.036674	0
E11.5:Lung epithelium	0.00139373	0	0	0	0.168403	0.00071942	0	0	0	0	0.00406093	0	0	0.00137694	0.656696	0	0	0	0.00861762	0	0	0	0	0.00341297	0	0.00507246	0	0	0	0	0.0262626	0	0	0.0020202	0.00878634	0	0.0333333	0	0.0672475	0.0020979	0	0.00276817	0.00068493	0	0	0	0.00273973	0.00839161	0
E11.5:Megakaryocytes	0	0	0	0	0	0.00053619	0	0.0408112	0	0	0	0	0	0	0	0	0	0	0	0	0	0.939609	0.00100756	0.00205921	0.00204604	0.00426099	0	0	0	0	0.00050251	0	0	0	0	0	0.00547264	0.00303797	0	0	0	0	0	0	0	0.00050125	0.00258733	0	0
E11.5:Mesencephalon/MHB	0	1.02e-05	0.0122448	0	4.11e-05	7.15e-05	6.16e-05	0	1.03e-05	0.00035601	0.159283	4.11e-05	0	5.11e-05	6.11e-05	0	0.0352269	0.00857317	0.00054292	0.00485687	0.00029788	0	0.661735	7.17e-05	6.15e-05	3.07e-05	0.00042938	0.00018438	0.0545833	7.18e-05	3.07e-05	0	3.08e-05	0.00028632	1.03e-05	0.0095564	5.13e-05	0	7.13e-05	0.00123615	0.00235101	0.00027521	2.05e-05	0.0113724	0.0005523	5.12e-05	0.0351016	0.00014329	0
E11.5:Mesenchymal stromal cells	0.00234563	0	0	0.00045249	0.00075472	0.00030211	0.0095952	0	0	0	0.00183697	0.00278854	0	0	0.00015043	0	0	0	0.00332829	0	0.0393985	0	0.0003028	0.750892	0.00029851	0.0113278	0.00330006	0	0.00014981	0	0.00207331	0	0.0114415	0.0642643	0.00059657	0.00097908	0.00733667	0	0.00014993	0.0005997	0	0.0424496	0	0.00859729	0	0	0.0159093	0.0189341	0
E11.5:Midgut/Hindgut epithelium	0.00209205	0	0	0.0157498	0.204376	0	0	0	0	0	0	0	0	0.00042328	0.691828	0.00127389	0	0	0.00641712	0	0	0	0.00212766	0	0	0.00256137	0	0	0	0	0.00852878	0	0	0.00042194	0.00173913	0.00042508	0.0287554	0.00226501	0.0167199	0.00042194	0	0.0012959	0.00083682	0	0	0	0.00170394	0.0117895	0
E11.5:Motor neurons	0	0	0	0	0	0	0.00022637	0	0.00022812	5.63e-05	0	0	0	0	0	0	0	0.00062992	0.00011249	5.64e-05	0.00011209	0	0	0.00017016	0.976494	0	0	0.00034009	0.00351374	0.00523486	0	0	0	0.00033408	0	0	0	0	0	0.00028153	0	0	0	5.63e-05	0.0117314	0.00051473	5.62e-05	0.00011228	0
E11.5:Myocytes	0.00129637	0.00045324	1.75e-05	0.00024405	0.00141327	0.0106662	0.0127755	8.77e-05	3.52e-05	0	0.0004859	0.0005591	0	1.75e-05	1.75e-05	8.75e-05	0.00015771	0.00047554	0.0045381	0.00019406	0.00301916	3.51e-05	0.00044098	0.00487762	0	0.836388	0.00043067	7.01e-05	0.00078768	0	0.0009108	1.75e-05	0.00135159	0.00389593	0.00024593	1.75e-05	0.00097302	0.00136346	0.00031568	0.00012254	0	0.103156	0.00019297	0.00062855	0.00065109	0.0001583	0.00024476	0.00703825	0
E11.5:Neural crest (PNS glia)	9.28e-05	0	0.00015359	0	3.08e-05	0	0.00024934	0.00030957	0	0	0.00075674	6.17e-05	0	0.00012326	0.0001543	0	0.00067865	0.00040417	0.00012459	6.17e-05	0.00018456	0.00015425	0.00074257	0.00071263	0.0004059	0.0002181	0.977256	0.00049852	0.00027639	0.0118536	6.16e-05	0.0001234	0.00092886	0.00049942	0.00012375	0	0.00049597	0.00046555	0	9.14e-05	3.08e-05	0.00021748	3.08e-05	0.00065111	0.0001543	0	0.00064358	0.00031053	0.00012353
E11.5:Neural crest (PNS neurons)	0	0	0	0	0	0	0	0	0.00128654	3.79e-05	0.00015226	3.79e-05	0	0	0	0	0.00037754	7.61e-05	0	0	0.00011373	0	0.00030174	0	0.00188428	7.7e-05	0.0188237	0.973763	0.00022542	3.82e-05	0	0.00050043	3.79e-05	0.00015228	3.8e-05	0	0	0	0	0	0	0	7.61e-05	0	0.00235044	0	7.62e-05	0	0
E11.5:Neuron progenitor cells	0	7.58e-05	0.00139632	0	0	0.00010619	0	0	0.00885606	0.00379061	0.00407264	0	0	0	0	0	0.016251	0.0230752	9.19e-05	0.0337974	0.00021263	0.00015129	0.0105737	0	0.00697895	0	0.00060707	0.00039487	0.790495	0.0007552	0	0.00047091	0	0	0	0.00133308	0	7.58e-05	0	0	0	1.51e-05	1.51e-05	0.0322025	0.0334444	0.0005477	0.0303442	3.04e-05	0
E11.5:Noradrenergic neurons	0	0	0	0	0	0	0	0	0	0.00468227	0.00332226	0	0	0	0	0	0	0.00516964	0	0	0	0	0	0	0.428083	0	0	0.0130439	0.00264464	0.517881	0	0.00132013	0	0	0	0	0	0.00331126	0	0	0	0	0	0	0.0139535	0.00858086	0	0	0
E11.5:Olfactory epithelium	0.00126521	9.8e-05	0.0006806	0.00244499	0.173474	0.00077727	0.00187793	0.00056994	0	0	0.00617104	0.0001993	0.00144788	0.00705537	0.0205846	0.00090499	9.74e-05	0.00019324	0.0150888	0.00038241	0.00214112	0.0004878	0.00168192	0.00465344	0	0.00560429	0.00291213	9.79e-05	0.0001937	0	0.573111	0.00039158	9.73e-05	0.00268748	0.0384692	0	0.0792223	0.00143713	0.0286352	0.0115813	0	0.0031691	0.00048733	0.00080241	0.00058594	0	0.00312959	0.00708353	0
E11.5:Olfactory sensory neurons	0	0	0	0	0.00045147	0	0	0	0.0229961	0.00228572	0	0	0	0	0	0	0	0.00273973	0.00089087	0.0168395	0	0	0.00094007	0	0.00422535	0	0.00228833	0.0448513	0.0127757	0.00358343	0.00183066	0.871152	0	0	0	0	0	0	0	0	0	0	0	0	0.0110218	0.00637813	0	0	0
E11.5:Osteoblast progenitors A	0.00011335	0.00035351	0	7.12e-05	4.25e-05	0.00056724	0.0871211	0	0	0	0.00073561	0.0343342	0.00028269	0	1.41e-05	5.67e-05	9.94e-05	1.41e-05	0.0001559	0	0.0395698	0	8.54e-05	0.00311113	0	0.00675709	0.00036924	0	4.26e-05	0	1.42e-05	0	0.596035	0.204456	0.00015538	0.00025456	4.25e-05	7.08e-05	8.48e-05	5.66e-05	2.82e-05	0.00125657	0.0005318	0.00173962	0	0	4.26e-05	0.0217813	0
E11.5:Osteoblast progenitors B	0.00122068	0.00067997	6.46e-06	1.29e-05	0.00011027	0.00038103	0.0981864	1.29e-05	0	0	0.00126096	0.0164519	0.00012312	0	9.72e-05	3.23e-05	0.0002061	0.00227587	0.00150497	3.23e-05	0.151772	1.3e-05	0.00023236	0.00356339	6.49e-06	0.00536669	0.00042086	0	0.001771	0	5.17e-05	0	0.0970146	0.546076	1.29e-05	0.00033591	0.00014892	9.67e-05	0.00012285	0.00016179	2.59e-05	0.00431857	0.00368039	0.002528	3.23e-05	0	0.0002203	0.0602345	0
E11.5:Otic epithelium	0.0003096	0	0	0	0.0434646	0.0003096	0.0003125	0	0	0	0.00716562	0	0	0.00128411	0.00701196	0	0	0	0.0214794	0	0.00156495	0.00155763	0	0.00218069	0.0003096	0.0047619	0.00124514	0	0	0	0.0973354	0	0.00161031	0.00256	0.746974	0	0.0170675	0	0.00724409	0.0290147	0	0.00188088	0	0	0	0	0.00280374	0.00370943	0
E11.5:Pancreatic epithelium	0	0	0	0	0.036018	0	0	0	0	0	0	0	0	0.0140351	0.811321	0.00695652	0	0	0.00363636	0	0	0	0	0.00188679	0	0.0103271	0.00181818	0	0.00178571	0	0.00892857	0	0	0	0.004	0.00530973	0.0484098	0	0.0138614	0.00571429	0	0.0127273	0	0	0	0	0.00380952	0.0178218	0
E11.5:Posterior floor plate	0	0	0.0694849	0	0	0	0.00016293	0	0.00132341	0.00729988	0.00860127	0.00024891	0	0	0.00033278	0	0.00884326	0.0243382	0.00016653	0.0119471	0	0	0.0381525	0	0.00016333	0	0.00050357	0	0.00917583	0.00033628	0	0	0.00041305	0	0	0.788931	0	0	0	8.23e-05	0	0	0	0.00091896	0.0149969	0	0.0138216	0.00058972	0
E11.5:Pre-epidermal keratinocytes	3.22e-05	0	0	0.0136756	0.0573046	3.23e-05	0	0.00016129	0	0	0.0010277	0	0.00025775	0.0024735	0.0021097	9.65e-05	0	0	0.00971724	0	0.00064714	0.00016126	0.00032465	0.0037007	0	0.00090141	0.00029311	0	6.41e-05	0	0.0177592	0	0	0.00032255	0.00135027	0	0.882511	0.00026001	0.00291144	0.00016254	0	0.00048658	0	0.0003886	0	0	0.00084327	0.00048119	0
E11.5:Primitive erythroid cells	0	0	0	0	0	3.41e-05	0	0.00027116	0	0	0	0	0.00537182	0	0	0.00013435	0	0	0	0	0	0.00020192	0.00013473	0	0	6.69e-05	0.00013406	0	3.34e-05	0	6.66e-05	0	0	0	0	0	0.00020171	0.993338	0	0	0	0	0	3.34e-05	0	0	6.72e-05	3.34e-05	0
E11.5:Renal epithelium	0	0	0	0	0.129542	0.00315957	0	0	0	0	0.00188088	0	0	0	0.095737	0	0	0	0.00930955	0	0	0	0	0.00251969	0	0.00188679	0	0	0	0	0.0194887	0	0	0.00065574	0.0155373	0	0.0246835	0	0.690794	0.00123077	0	0.00131148	0	0	0	0	0.00062893	0.00320513	0
E11.5:Retinal neurons	0	0	0.00020877	0	0.00021186	0.00020768	0.0008222	0.00020619	0	0.00148227	0.0965233	0.00103842	0.00103788	0	0.00021075	0	0.00329049	0.00803753	0.000818	0.00345704	0.0008399	0	0.0251976	0.00349255	0.00041537	0	0.00276009	0.00122075	0.0181818	0.00020768	0.00317965	0.00103734	0.00041047	0.00146982	0.00738008	0	0.00230608	0	0.00103734	0.789964	0.00272537	0	0	0.00661763	0.0022869	0.00041667	0.0126702	0.00083247	0
E11.5:Retinal pigment cells	0	0	0	0	0	0.00213523	0	0.00069686	0	0	0.0134276	0	0	0	0	0	0	0	0.00627178	0	0	0	0	0	0	0.00138649	0	0	0	0	0.00416667	0	0	0	0.00858679	0	0	0	0.00137457	0.952899	0.009677	0	0	0	0	0	0	0.00274914	0
E11.5:Roof plate	0	0.00014777	0.00147221	0	0.0002963	0.00014722	0.00240783	0	0	0	0.0791045	0.00193603	0.00120256	0.00014738	0	0	0.0080532	0.0015015	0.00152149	0.00312152	0.00044362	0	0.0212973	0.00014942	0.00014793	0.00074432	0.00090395	0.00015273	0.00076075	0	0.00014706	0	0	0.00058975	0	0.00029144	0.00014937	0	0.0005863	0.00029806	0.848966	0.00051784	0	0.0189913	0.00074019	0	0.00119492	0.0034354	0
E11.5:Skeletal muscle progenitors	0.00299194	0.00011665	0	0	0.00126038	0.00149899	0.0394215	0	0	0	0.00023028	0.00613354	0.0006307	0	0.00034315	0.00011501	0	0	0.00901523	0	0.0165654	0	0	0.0561231	0	0.0517014	0.00160689	0	0.00011409	0	0	0	0.00324074	0.0129908	0.00011494	0.00011422	0.00046485	0	0.00034682	0.00046243	0	0.766917	0.0016092	0.00172612	0	0	0.00218391	0.0222482	0
E11.5:Somatic mesoderm	0.00120398	0.111782	0	0	0	0.0013075	0.00440178	0	0	0	0.00018198	0.00245863	0	0	0	0	0	0	9.25e-05	0	0.265281	0	0.00055918	0.0001834	0	0.00101289	0	0	9.4e-05	0	0	0	0.00092571	0.010389	0	9.31e-05	9.22e-05	0	0	0	9.2e-05	0.0316275	0.268391	0.00149953	0	0	0	0.29863	0
E11.5:Spinal cord (dorsal)	1.93e-05	0	9.69e-05	0	0	2.92e-05	0.00026117	0	3.88e-05	6.79e-05	0.00398626	0.00013553	4.84e-05	0	0.0001455	0	0.175567	0.00015526	0.0003304	0.00021327	0.00143121	8.71e-05	0.0570198	0.00015496	0.00015454	0.0001647	8.76e-05	0.0001558	0.0299285	9.68e-06	2.9e-05	0	0.00047277	0.0014606	0	0.00016556	9.72e-06	0	1.94e-05	0.00022321	0.00121233	0.00049912	3.88e-05	0.659632	4.82e-05	8.24e-05	0.065616	0.00035022	0
E11.5:Spinal cord excitatory neurons	0.00018753	0	0.00071979	0	0	5.35e-05	6.27e-05	4.46e-05	0.0431786	0.00389996	0.0005625	3.57e-05	4.46e-05	0	0	0	0.0001607	0.0178785	8.92e-06	0.0314092	0.00022257	0	0.00148499	4.46e-05	0.0153579	7.15e-05	8.06e-05	0.00027735	0.198412	0.00037912	1.79e-05	0.00095242	6.27e-05	0.00014301	0	0.0006326	0	0	0	8.9e-06	0.00030373	7.11e-05	0	0.0023445	0.666827	0.0137253	0.00055394	9.79e-05	0
E11.5:Spinal cord inhibitory neurons	0	0	0	0	0	0	0	0	0.00036603	0.0450096	5.25e-05	0.00017426	0	0	0	0	0.0001579	0.0159803	0.00022847	7.06e-05	5.26e-05	0	8.74e-05	0	0.00315229	0	0	1.76e-05	0.0730006	0.00014047	0	1.75e-05	6.99e-05	0.00015785	0	1.75e-05	0	0	0	0	0	1.75e-05	0	0.00010498	0.0779233	0.78351	1.75e-05	1.75e-05	0
E11.5:Spinal cord (ventral)	0.00014575	0	7.25e-05	0	0.00032621	3.63e-05	0.0005484	0.00011099	0	0	0.00635352	0.0001815	0	0	0.00068766	0	0.174241	3.63e-05	0.00097853	3.63e-05	0.00178328	0.00036311	0.0073575	0.00036245	0.00036999	0.00072694	0.00032698	0.00036271	0.00825211	0	3.63e-05	0	0.00010939	0.00021676	0	0.0751745	0.00032853	0	0.00079964	7.27e-05	0	0.00314516	0	0.0169261	0	0	0.699781	0.00029202	0
E11.5:Splanchnic mesoderm	0.0572947	0.049594	0	0	0.00034144	0.0137751	0.023777	7.37e-05	0	2.94e-05	0.00061767	0.00569729	0.0109925	0.0001035	0.00023663	7.38e-05	0.00016257	0.0001769	0.00731537	8.83e-05	0.0264287	0.00013219	8.84e-05	0.00205479	7.35e-05	0.00491388	0.00038327	0	0.00033906	0	0.00010333	0	0.0041244	0.0262062	5.89e-05	4.43e-05	0.00042688	0.00019164	0.00053109	0.00019125	0.00022045	0.00600294	0.0140229	0.00151666	0.00014743	4.42e-05	0.00023581	0.741424	0
E11.5:White blood cells	0	0	0	0	0	0	0	0.144996	0	0	0	0	0.00478159	0	0.00272512	0	0.00023351	0	0	0	0.00011747	0.00305075	0	0.00047281	0	0.00023767	0.00023881	0.00175644	0	0	0	0.00047226	0	0.00094118	0	0	0	0.00151914	0	0	0	0.0001171	0	0	0	0	0.00035524	0	0.839531
	E11.5:Amniochorionic mesoderm A	E11.5:Amniochorionic mesoderm B	E11.5:Anterior floor plate	E11.5:Apical ectodermal ridge	E11.5:Branchial arch epithelium	E11.5:Cardiomyocytes	E11.5:Chondrocyte and osteoblast progenitors	E11.5:Connective tissue progenitors	E11.5:Definitive erythroid cells	E11.5:Di/mesencephalon excitatory neurons	E11.5:Di/mesencephalon inhibitory neurons	E11.5:Di/telencephalon	E11.5:Early chondrocytes	E11.5:Endothelium	E11.5:Epidermis	E11.5:Foregut epithelium	E11.5:Fusing epithelium	E11.5:Hepatocytes	E11.5:Hindbrain	E11.5:Inhibitory interneurons	E11.5:Intermediate mesoderm	E11.5:Intermediate progenitor cells	E11.5:Limb mesenchyme progenitors	E11.5:Lung epithelium	E11.5:Megakaryocytes	E11.5:Mesencephalon/MHB	E11.5:Mesenchymal stromal cells	E11.5:Midgut/Hindgut epithelium	E11.5:Motor neurons	E11.5:Myocytes	E11.5:Neural crest (PNS glia)	E11.5:Neural crest (PNS neurons)	E11.5:Neuron progenitor cells	E11.5:Noradrenergic neurons	E11.5:Olfactory epithelium	E11.5:Olfactory sensory neurons	E11.5:Osteoblast progenitors A	E11.5:Osteoblast progenitors B	E11.5:Otic epithelium	E11.5:Pancreatic epithelium	E11.5:Posterior floor plate	E11.5:Pre-epidermal keratinocytes	E11.5:Primitive erythroid cells	E11.5:Renal epithelium	E11.5:Retinal neurons	E11.5:Retinal pigment cells	E11.5:Roof plate	E11.5:Skeletal muscle progenitors	E11.5:Somatic mesoderm
E12.5:Amniochorionic mesoderm A	0.654248	0.0124509	0	0.00016608	8.18e-05	0.00049536	0.00936455	0.0319352	0.00016488	0	0	0.00033147	0.0196319	0.0005772	0	0	0	0.00016722	0	0.00041152	0	8.2e-05	0.00968209	0	0.00016591	0	0.00065735	0.00024636	0	0.00100524	0.00049607	0	0	0	0.00090219	0	0.00314179	0.0147599	0	0	0	8.37e-05	0	0	0	0	0	0.00059385	0.007305
E12.5:Amniochorionic mesoderm B	0.0433105	0.202174	0	0	0	0.00053908	0.00391061	0.0350874	0	0	0	0	0.00488468	0	0	0	0	0	0	0	0.00054645	0	0.0108185	0	0	0	0.00165289	0.00104987	0	0	0	0	0	0	0.00108401	0	0.00053908	0.00718232	0	0	0	0	0	0.00166667	0	0	0	0.00056657	0.0303523
E12.5:Anterior floor plate	0	0	0.818858	0	0	0	0	0	0	0	0	0.0495844	0	0	0	0	0	0	0.0005698	0.00299401	0	0.00630372	0	0	0	0.0664688	0	0	0	0	0.00111421	0	0.0017192	0	0	0	0	0	0	0	0.0371343	0	0	0	0	0	0.00118694	0	0
E12.5:Apical ectodermal ridge	0	0	0	0.225641	0.278526	0	0	0	0	0	0	0	0	0	0.0111111	0	0.00533333	0	0	0	0	0	0	0	0	0	0	0.0075	0	0	0	0	0	0	0.0425	0	0	0	0	0	0	0.430068	0	0	0	0	0	0	0
E12.5:Branchial arch epithelium	0.00175439	0.00035325	0.00116857	0.0232981	0.386324	0	0.00421793	0.00289687	0.0022307	0.00307157	0.00280538	0.0138881	0.00289268	0.00104865	0.0113597	0.00721978	0.00590989	0.00046431	0.00011541	0.0022029	0.00379092	0.00256859	0.0158031	0.0195652	0	0.00234398	0.00574303	0.0289268	0	0.00876081	0.00220802	0.00022975	0.00034592	0	0.113807	0.00011521	0.00160827	0.00774828	0.0169601	0.00257762	0.00023351	0.239246	0.0021978	0.0145956	0.00129336	0.00321193	0.00148827	0.0013905	0.00103508
E12.5:Cardiomyocytes	0	0	0	0	0	0.834545	0.0036036	0.00173913	0	0	0	0.00177781	0.00175439	0.0125	0	0	0	0	0	0	0.00172414	0	0	0	0	0	0	0.00173913	0	0.101802	0	0	0	0	0.0104348	0	0	0.00178571	0	0	0	0	0	0	0	0	0	0	0
E12.5:Chondrocyte and osteoblast progenitors	0.00274385	0.00047313	0.00033772	0	0.00013477	0	0.415135	0.0469144	0	0.00026711	0	0.00114094	0.106208	0.00061266	6.71e-05	0	0.00013516	0.00060281	0	0.00061183	0.0035829	0.00073493	0.159724	6.7e-05	0	0.00040802	0.00321716	0.0004	0	0.00395671	0.00013454	0	0.00033812	0	0.0007309	0	0.0213016	0.19667	6.74e-05	0.00032987	0.00039827	0.0001361	0.00033546	0	0.00013391	0	0	0.00480187	0.00188489
E12.5:Connective tissue progenitors	0.00193345	0.00043824	6.35e-06	2.54e-05	3.81e-05	0	0.131692	0.494465	0	0.00010116	1.26e-05	0.00053154	0.0255801	0.00018981	0	6.33e-06	0	3.17e-05	1.9e-05	0.0001076	0.00012013	0.00072856	0.126702	0	0	0.00040633	0.001146	0	4.43e-05	0.00417451	0.00013304	2.53e-05	8.21e-05	0	0.00022845	0	0.0200964	0.134579	3.81e-05	0	1.26e-05	8.23e-05	8.87e-05	0	6.96e-05	1.26e-05	5.71e-05	0.0116639	0.023579
E12.5:Definitive erythroid cells	0.00018848	0	0	3.75e-05	3.75e-05	0	0.0004545	0.00075202	0.725699	0.00030013	0	0.00266192	0.00083587	0.00045134	7.46e-05	7.56e-05	0	7.52e-05	3.75e-05	0.00045151	0	0.00015154	0.00369881	7.62e-05	0.00079037	3.76e-05	0.00033796	0.00014988	0.00018772	0.00139032	3.78e-05	0	3.75e-05	0.00033714	0.00128617	0	0.00050854	0.00071415	0.00226973	0.00015072	0	0.00063611	0.250432	0	0.00059741	0.00022539	3.79e-05	0.00015023	3.79e-05
E12.5:Di/mesencephalon excitatory neurons	0	0	0.00010133	0	0	0	3.36e-05	0.00016804	0	0.631101	0.00271675	0.00228988	0	0.00036808	0	0	0	0	0.00013549	0.0119993	0	0.0346057	0.00033636	0	0	0.0055298	6.78e-05	0	0.00047417	0.00050886	0	0.00077709	0.0660435	0	0	0.00030649	0.00010152	0.00016841	0	0	0.0014559	0	0	0	0.00037383	0	3.38e-05	3.38e-05	0
E12.5:Di/mesencephalon inhibitory neurons	0	0	0	0	0	0	0	0.00012775	0	0.00084156	0.857935	0.00026105	0.00019336	0.0003216	0	0	0	0	6.44e-05	0.0353627	0	0.00595662	0.00012998	0	0	0.00499355	0	0	0.00026088	0	0	0	0.0215534	0.00012741	0	6.44e-05	0	0	0	0	0.00209561	0	0	0	0.00013055	0	0	0	0
E12.5:Di/telencephalon	0	0	0.0101355	0	0	0	0.00031979	0.00037116	0	0	0.0003022	0.877763	7.04e-05	1.77e-05	0	0	0	0	0.0198461	0.00982995	8.84e-05	0.0106061	0.0009049	3.53e-05	3.54e-05	0.0470835	0.00026674	0	8.84e-05	0.0003391	0.00024856	0	0.00166519	3.58e-05	0.00048034	0	0.00014316	0.00067472	0.00058415	0	0.00068996	0.00017655	0.00010629	0.00010625	0.00457648	0.00076184	0.00100308	1.77e-05	0
E12.5:Early chondrocytes	0.00118686	0.00042863	0	0	6.08e-05	0	0.177572	0.0436025	0.00015281	3.05e-05	3.06e-05	0.00051778	0.703156	6.08e-05	0	0	0	0	0	0	3.05e-05	0.00012323	0.0108581	0	0	0.00033877	0.0003665	0	0	0.00039559	3.09e-05	0	3.05e-05	0	9.24e-05	0	0.0269192	0.0216166	0	0	6.13e-05	9.19e-05	0.00015286	0	6.11e-05	0	0.00027254	0.0014225	0.00148171
E12.5:Endothelium	0.00023118	0.00017606	0	0	0	0	0.0001748	0.00017564	0.00029163	0	0	0.00052996	0.00117319	0.986907	0	0.00023273	0	0	0	0	0	0	0.00087835	0	0.00046948	0.00029184	0.00064422	5.91e-05	0	0.00034732	0	0	0	0	0.0007609	0	0	0	0	5.83e-05	0	0.00052539	0.00430108	0	0	0	0	0.00011609	0
E12.5:Epidermis	0	0	0	0.00172249	0.0522111	0	0	0.00019066	0.0015311	0	0	0	0	0.00018975	0.804836	0.00019305	0.03659	0	0	0.00019792	0	0	0.00018939	0.00154068	0	0	0	0.00489873	0	0	0	0	0	0	0.0428037	0	0	0	0.00248566	0.00055996	0	0.0413562	0.00409956	0.00382958	0.0001885	0	0	0	0
E12.5:Foregut epithelium	0	0	0	0	0.077193	0	0.00114286	0	0	0	0	0	0	0	0	0.371254	0	0.00336137	0	0	0	0	0	0.151028	0	0	0	0.27012	0	0	0	0	0	0	0.00701754	0	0	0.00126985	0	0.0993976	0	0.00242424	0	0.00952381	0	0	0	0	0
E12.5:Fusing epithelium	0	0	0	0.00387097	0.0614882	0	0	0	0	0	0	0	0	0	0.179738	0	0.585478	0	0	0	0	0	0	0.00129032	0	0	0	0.00509554	0	0	0	0	0	0	0.112	0	0	0	0.0025641	0	0	0.0180645	0.00653595	0.0219178	0	0	0	0	0
E12.5:Hepatocytes	0	0	0	0	0.00019084	0.00028376	0.00029084	0.00179161	0.00047438	0.00075883	0	9.63e-05	0	0.00096502	0	0.00095193	0	0.968413	0	0	0	0.00033248	0.00161866	0	0.00037754	0	0.00018868	0.00226255	0	0.0026465	0.00028653	0	0	0	0.00370019	0	0.00046959	0.00191663	0.00075955	0.00906475	0	0.0010976	0.00028162	0.00028302	0	0	0.00047506	0	0
E12.5:Hindbrain	0	0	0.00177353	0	0	0	0	0.00067935	0	0	0.0005618	0.0803296	0	0.00013657	0	0	0	0	0.478374	0.00335196	0	0.00013812	0	0	0	0.210563	0	0	0	0	0.00013685	0.00068918	0.0054389	0	0	0	0.00013703	0.00055287	0	0	0.0129077	0	0	0	0.00027379	0	0	0	0
E12.5:Inhibitory interneurons	0.00010188	0	0.00046056	0	0	0	0.0002802	0.00041248	2.56e-05	0.00092325	0.0521457	0.0150927	5.12e-05	0.00017956	0	0	0	0.00020489	0.00043874	0.777901	0	0.0212348	0.00138746	0	0	0.00479856	0.00061369	0	0.00216528	0.00086531	0.00035599	0.00084719	0.0197636	0.00084291	7.7e-05	0.00030779	0.00033081	0.0009718	2.55e-05	0	0.00410381	0.00012778	7.7e-05	0	0.00054166	0	2.55e-05	0.00015228	0.00010216
E12.5:Intermediate mesoderm	0.00187794	0	0	0	0.00333891	0	0.0212764	0.00398671	0	0	0	0	0.00200669	0	0	0.00336135	0	0	0	0.00062403	0.888053	0	0.0196825	0.00198675	0	0	0.00858086	0	0	0.021975	0.00063492	0	0	0	0.00605044	0	0	0.00271186	0	0	0	0.0019802	0	0.00127389	0	0	0	0.00132013	0.00194175
E12.5:Intermediate progenitor cells	0	0	0.00029682	0	0	0	0.00011168	0.00018399	0	0.00088897	0.00025825	0.00459132	7.36e-05	0.00092013	0	0	0	0	3.68e-05	0.0115467	3.68e-05	0.929022	3.71e-05	0	0	0.00036761	0	0	3.68e-05	0.00111889	0.00018474	0.00011089	0.0115578	0	0	0.00069956	0	0.00014747	0	0	0.00022083	0	0	0	3.7e-05	0	0.00033247	0.00011025	0
E12.5:Limb mesenchyme progenitors	0.00162388	0.0002896	1.86e-05	0	0.00022488	0	0.0622103	0.0600597	0.00044822	0.00011189	0	0.00653604	0.0187013	0.00079687	9.34e-06	2.81e-05	9.32e-06	0.00031931	9.34e-06	0.00040207	0.00147196	0.00079053	0.550818	8.42e-05	3.74e-05	0.00052444	0.0251658	6.52e-05	2.82e-05	0.00438711	0.00062465	2.8e-05	0.00013085	4.67e-05	0.00130938	0	0.0313376	0.198969	0.00040256	5.6e-05	1.87e-05	0.0010368	0.00015918	7.93e-05	0.00020663	3.74e-05	0.00010257	0.0112545	0.00485809
E12.5:Lung epithelium	0	0	0	0.00094563	0.2424	0	0.00563741	0.00251573	0.00240964	0	0	0.00357614	0.00048193	0	0.00098765	0.082497	0.00096852	0	0	0	0	0.00096386	0.00678789	0.317589	0	0	0.00434783	0.160964	0	0.00382318	0.00101523	0	0.00097087	0	0.0737362	0	0	0.00097324	0.00926829	0.0162227	0	0.0203178	0.00194175	0.0362319	0	0	0	0.00289855	0
E12.5:Megakaryocytes	0	0	0.00148148	0	0	0	0.00152672	0.00223881	0.0370234	0	0	0.00400816	0	0.00738007	0.00294118	0	0	0.00594796	0.00074906	0.00073801	0	0.00703125	0	0	0.883738	0	0	0	0	0	0.00296296	0	0.00296296	0	0	0.00374532	0	0	0.00073801	0	0.00223048	0	0	0	0	0	0	0	0
E12.5:Mesencephalon/MHB	4.72e-05	4.7e-05	0.0110197	0	2.35e-05	0	0.00014001	0.00077611	4.69e-05	0.0005614	0.00861474	0.22226	0.00025948	0.00023638	0	2.35e-05	0	9.37e-05	0.0185096	0.0472533	0	0.00785076	0.00096233	0	0	0.5857	0.00025754	4.7e-05	0	0.00040125	0.00039925	0.00030345	0.0393681	0	0.00025988	0	7.05e-05	0.00056574	4.69e-05	7.06e-05	0.00072813	0.00023694	4.74e-05	0	0.00468138	7.04e-05	0.00208455	9.39e-05	4.71e-05
E12.5:Midgut/Hindgut epithelium	0.00129032	0	0	0	0.0453682	0	0.002589	0	0.00063492	0	0	0.00379747	0	0	0.00064103	0.134654	0.00194805	0.00961538	0	0	0.00063291	0	0.00068028	0.112102	0	0	0.00125196	0.487805	0	0	0.00130293	0	0	0	0.0390572	0	0	0.00065898	0.00373251	0.0984275	0	0.0116883	0	0.0234899	0	0	0	0	0
E12.5:Motor neurons	0	0	0	0	0	0	0	0	0	0.0006734	0.00011338	0	0	0	0	0	0	0	0	0	0	0	0	0	0	0	0	0	0.975007	0	0	0.00011151	0.00122053	0.00503215	0	0	0	0	0	0	0	0	0	0	0	0	0	0	0
E12.5:Myocytes	0.00019777	3.89e-05	0	3.9e-05	0.00025539	0.00104418	0.00093074	0.00241626	0.00035232	9.78e-05	0	0.00041451	0.00076915	0.00110601	0	0	0	9.76e-05	1.98e-05	0.00029454	0.00135527	0.00025345	0.00624385	0.00011882	0	0.00041379	0.00198776	5.9e-05	1.96e-05	0.969269	0.00027604	9.78e-05	0.00019643	7.8e-05	0.0013095	0	0.00177734	0.00375702	0.00017631	5.9e-05	0	0.00040858	0	1.97e-05	1.98e-05	0	0.00019715	0.00199609	0.00013745
E12.5:Neural crest (PNS glia)	0.0001051	0	0.00010675	0	0	0	0.00015846	0.0006361	0.00047462	0.00015863	0	0.00200793	0.00053326	0.00042222	0.00021142	0	5.26e-05	0	0.00026316	0.00031405	0	0.00015936	0.00149294	0	0	0.00084824	0.00010582	0	0	0.00031393	0.982866	0.00073742	0.00015928	0.0013132	0.00037125	0	0.0005291	0.0016647	0.00021271	0	0.00026378	0.00026375	0.00026392	0.00037368	5.28e-05	0	0	0.00021053	5.34e-05
E12.5:Neural crest (PNS neurons)	5.13e-05	0	5.13e-05	0	0	0	0	0	0	0.0028169	0.00041408	0	0	0.00010133	0	0	0	0	0.00015381	0.00185304	0	0.00072239	0.00010275	0	0	5.12e-05	0	0	0.00734419	5.13e-05	0.00903955	0.963471	0.00176075	0.00134593	0.00015462	0.00178681	5.13e-05	0.00015316	5.14e-05	0	0.0002072	0	0	5.13e-05	0.00010376	0	0	0	0
E12.5:Neuron progenitor cells	0	0.00028629	0.0009009	0	0	0	0.00043269	0.00048251	0.00047529	0.00325862	0.00536013	0.00365692	0.00038508	0.00057568	0	0	0	0	0.00741365	0.00584081	0	0.0160432	0.00170435	0	0	0.0312999	0.00023759	0	0.00199478	9.63e-05	0.00014378	0.00033405	0.704772	0	0.00043626	0	0.00019045	0.00113542	0.00072098	4.77e-05	0.00338328	0	0	4.77e-05	0.00076028	0.0005225	0.00057582	0	0
E12.5:Noradrenergic neurons	0	0	0	0	0	0	0	0	0	0.00128205	0.0029661	0.00083333	0	0	0	0	0	0	0	0.0189969	0	0.00222966	0.00255864	0	0	0.00042017	0	0.00083333	0.150633	0.00211416	0.0165605	0.0045691	0.0025	0.760339	0.00042017	0.0012931	0	0.00168955	0.00211416	0.00085745	0	0	0	0	0	0	0	0.00042017	0
E12.5:Olfactory epithelium	0.00063358	0	0.00042061	0.00350493	0.132755	0	0.00132086	0.00043621	0.00065574	0.00065538	0	0.00672714	0	0.0002139	0.0105553	0	0.00848356	0	0	0.00107759	0.00021436	0.00107066	0.00614709	0.00869565	0.00106383	0.00088447	0.00210859	0.0136437	0	0.00471345	0.00128342	0.00021436	0	0	0.674757	0	0.00065076	0.00324851	0.0408821	0	0	0.0434642	0.00193653	0.0210989	0.00128894	0.00199226	0	0.00109529	0.00021413
E12.5:Olfactory sensory neurons	0	0	0	0	0	0	0	0.00152207	0	0	0.00155642	0.00030488	0	0	0	0	0	0	0	0.00329341	0	0.00494209	0	0	0	0.00030395	0	0	0.00152672	0	0	0.0128481	0.00121673	0	0.00030534	0.965284	0	0	0	0	0	0	0	0	0.00091324	0	0	0	0
E12.5:Osteoblast progenitors A	0.00069997	0.00022601	4.54e-05	9.05e-05	0.00022667	0	0.0805442	0.0229884	0.00011303	0.0001355	2.26e-05	0.00063327	0.0291396	0.00049706	0	2.26e-05	0	0	0	0.00020311	0.00011285	0.000611	0.116807	0.00018055	0	0.00018073	0.00077273	0.00029355	0	0.00316762	0.00065485	0	0.00018078	0	0.00029549	0	0.410466	0.316968	9.07e-05	0	6.83e-05	0.00015792	0.0001363	2.27e-05	0	0	0.0002033	0.00113999	0.00137492
E12.5:Osteoblast progenitors B	0.00107243	0.00024221	6.96e-05	1.74e-05	3.48e-05	0	0.0587874	0.0270553	1.76e-05	0.00015789	0	0.00041365	0.0117801	0.00038251	0	0	0	0	0	0.00017457	0.00033074	0.00086113	0.161016	0	3.48e-05	6.92e-05	0.00026089	0	1.74e-05	0.00217544	0.00029698	0	6.97e-05	0	0.00017443	0	0.234102	0.482544	3.51e-05	0	1.74e-05	1.74e-05	0	0	5.21e-05	0	8.72e-05	0.00201809	0.00315988
E12.5:Otic epithelium	0	0	0	0	0.0133982	0	0.00189873	0	0.003125	0.00062893	0	0.0139241	0	0	0.00126984	0	0.00188088	0.00661159	0	0	0.00062893	0.00063091	0.00129032	0.0103393	0	0	0.00123839	0.00641026	0	0.00189574	0.00063091	0	0	0	0.179711	0	0	0.00063694	0.636943	0.00063694	0	0.0241156	0	0.0838397	0.0032949	0.00512821	0.00063091	0	0
E12.5:Pancreatic epithelium	0.0020101	0	0	0	0.0296296	0	0	0	0	0	0	0.00733945	0	0	0.00188679	0.112917	0	0	0	0	0.00188679	0	0	0.129352	0	0	0	0.271698	0	0	0.00555556	0	0	0	0.0454546	0	0	0	0.01	0.336586	0	0.0185185	0	0.0166667	0	0	0	0	0
E12.5:Posterior floor plate	0	0	0.0655832	0	0	0	0	0	0	0	0.00037348	0.00156556	0	0	0	0	0	0	0.00793503	0.00112782	0	0.00095785	0	0	0	0.160818	0	0	0	0	0	0	0	0	0	0	0	0	0	0	0.732244	0	0	0	0	0	0	0	0
E12.5:Pre-epidermal keratinocytes	5.09e-05	0.00010086	0	0.00938334	0.0644875	0	0.00015294	0.00020212	0.00076346	5.18e-05	0	0.00105927	5.05e-05	0.00010234	0.0114453	5.1e-05	0.0022067	0.00020558	0	0.00020289	0.0001022	0	0.00081208	0.00035902	0	0.00045995	0.00092284	0.00185631	0	0.00015343	0.0002553	0	0	0	0.0214792	0	0.00010139	0.00020131	0.00204186	0.00030573	0	0.874911	0.00208175	0.00243192	5.18e-05	0	0	0.00010049	0
E12.5:Renal epithelium	0.00138889	0	0	0	0.0272109	0	0	0	0	0	0	0	0	0	0.00430113	0.0027972	0.00979021	0	0	0	0.00143885	0	0.00264901	0.0319142	0	0	0	0.0175826	0	0.00351215	0.00140845	0	0	0	0.169343	0	0	0	0.11223	0.00285714	0	0.0458796	0	0.553473	0.00140845	0	0	0	0
E12.5:Retinal neurons	0.00026991	0.00027548	0.00194444	0	0	0	0	0.00108918	0.00026738	0.0124317	0.0128563	0.139944	0.00135318	0	0	0	0	0	0.00079787	0.025171	0	0.0164253	0.00246576	0	0	0.14384	0	0	0.00193504	0.00080214	0	0.0206327	0.0668508	0.00026846	0.00164722	0.00241449	0.00053945	0.0010989	0.00244565	0	0.00324105	0	0	0.00108108	0.465017	0.0143255	0.00157792	0	0
E12.5:Retinal pigment cells	0	0	0	0	0	0	0	0	0	0	0	0.00416667	0	0	0	0	0	0	0	0	0	0	0	0	0	0	0	0	0	0	0	0	0	0	0.00454545	0	0	0	0.00444444	0	0	0	0	0	0.022822	0.965517	0	0	0
E12.5:Roof plate	0	0	0	0	0	0	0	0.00053191	0	0	0	0.272047	0	0	0	0	0	0	0	0	0	0.00508021	0	0	0	0.0106091	0	0	0	0.00131234	0.00026042	0	0	0	0.00078074	0	0	0.00027082	0	0	0	0	0	0	0.00238411	0.0002681	0.706779	0	0
E12.5:Spinal cord (dorsal)	0	0	0.00025989	0	6.5e-05	0	0.00048548	0.0010291	0.00012907	0.00016201	0.00045551	0.00749676	0.00045425	0.00028951	3.22e-05	0	0	0	0.0654382	0.00058594	0	0.0011978	0.00083885	0	0.00016128	0.0299229	6.45e-05	0	0	0.00038666	0.00025995	3.22e-05	0.0344293	0	0	0	0.00038844	0.00071054	0	0	0.00019391	3.26e-05	0	0	0.00038688	0	0.0369363	0	3.22e-05
E12.5:Spinal cord excitatory neurons	0	0	0.00019771	0	0	0	0	7.14e-05	0	0.0428854	0.0202524	0.00025107	1.78e-05	5.39e-05	0	0	0	0	1.79e-05	0.0340929	0	0.0257927	1.79e-05	0	9.03e-06	0.00111119	4.48e-05	0	0.00625939	0.00078793	3.57e-05	0.00023313	0.0357404	0.0002864	9.01e-06	0.0005036	0	8.94e-06	0	0	0.00203849	0	1.8e-05	0	0.00023295	0	0.00011686	0	1.79e-05
E12.5:Spinal cord inhibitory neurons	0	0	0	0	0	0	0	5.76e-05	0	5.82e-05	0.0633641	0.00027416	0	2.89e-05	0	0	0	0	4.3e-05	0.0444694	0	0.00137553	4.33e-05	0	0.00034587	0.0002018	0	0	0.00502168	4.34e-05	0	0	0.00740901	0.00194609	0	0.00043434	1.44e-05	2.88e-05	0	0	0.00043229	0	0	0	2.87e-05	0	4.34e-05	0	0
E12.5:Spinal cord (ventral)	0	0	0.00141384	0	0	0	0	0	0	0	0.00036047	0.00688428	0	0	0	0	0	0	0.0708548	0.00347201	0	0.00012048	0	0	0	0.0131517	0.0004752	0	0	0	0	0	0.00740959	0	0	0	0	0.00011772	0	0	0.012123	0	0	0	0	0	0.00023767	0	0
E12.5:Splanchnic mesoderm	0.0607007	0.0392184	1.85e-05	1.85e-05	5.52e-05	0.00059218	0.0210097	0.135052	9.26e-05	0.00011144	7.41e-05	0.00040807	0.0512242	0.00033429	0	9.28e-05	0	0.00011121	0	0.00014751	0.00127648	0.00022363	0.0158078	3.67e-05	0.0001298	0.00011143	0.00046179	0.00022144	0	0.00093769	9.26e-05	1.87e-05	3.69e-05	1.85e-05	0.00050522	0	0.00658543	0.0305531	1.85e-05	9.24e-05	7.42e-05	7.4e-05	0	0.0002032	1.85e-05	0	0.00020567	0.00101668	0.0532297
E12.5:White blood cells	0	0	0	0	0.00035566	0	0	0.00011894	0.08303	0.00011692	0	0.00046921	0	0	0.00011891	0	0.00023182	0.00059049	0	0	0.00011699	0	0.0002376	0	0.00821184	0	0.00059294	0.00011696	0	0.00107239	0.00070012	0.00035461	0	0	0.00058685	0	0	0.00023888	0	0.00023774	0	0.0011782	0	0.00011699	0	0	0	0	0
	E12.5:Amniochorionic mesoderm A	E12.5:Amniochorionic mesoderm B	E12.5:Anterior floor plate	E12.5:Apical ectodermal ridge	E12.5:Branchial arch epithelium	E12.5:Cardiomyocytes	E12.5:Chondrocyte and osteoblast progenitors	E12.5:Connective tissue progenitors	E12.5:Definitive erythroid cells	E12.5:Di/mesencephalon excitatory neurons	E12.5:Di/mesencephalon inhibitory neurons	E12.5:Di/telencephalon	E12.5:Early chondrocytes	E12.5:Endothelium	E12.5:Epidermis	E12.5:Foregut epithelium	E12.5:Fusing epithelium	E12.5:Hepatocytes	E12.5:Hindbrain	E12.5:Inhibitory interneurons	E12.5:Intermediate mesoderm	E12.5:Intermediate progenitor cells	E12.5:Limb mesenchyme progenitors	E12.5:Lung epithelium	E12.5:Megakaryocytes	E12.5:Mesencephalon/MHB	E12.5:Midgut/Hindgut epithelium	E12.5:Motor neurons	E12.5:Myocytes	E12.5:Neural crest (PNS glia)	E12.5:Neural crest (PNS neurons)	E12.5:Neuron progenitor cells	E12.5:Noradrenergic neurons	E12.5:Olfactory epithelium	E12.5:Olfactory sensory neurons	E12.5:Osteoblast progenitors A	E12.5:Osteoblast progenitors B	E12.5:Otic epithelium	E12.5:Pancreatic epithelium	E12.5:Posterior floor plate	E12.5:Pre-epidermal keratinocytes	E12.5:Renal epithelium	E12.5:Retinal neurons	E12.5:Retinal pigment cells	E12.5:Roof plate	E12.5:Spinal cord (dorsal)	E12.5:Spinal cord excitatory neurons	E12.5:Spinal cord inhibitory neurons	E12.5:Spinal cord (ventral)
E13.5:Amniochorionic mesoderm A	0.502356	0.0129079	7.32e-05	0	0.00213	0	0.00803817	0.0454863	0.00029482	0	0	0.00029923	0.00469811	0	7.34e-05	0	0	0	0.00022384	0.00014684	0.00256504	0	0.0516804	0.00037058	0.00021842	0.00029224	7.34e-05	0	0.00169648	0.00043828	0	7.39e-05	0.00036805	0.00065753	0	0.00776086	0.0127025	0.00029218	7.33e-05	0	0.00029466	0.00014798	0.00022022	0	0	7.38e-05	0.00036778	0	0
E13.5:Anterior floor plate	0	0	0.580538	0	0	0	0	0	0	0.00376179	0	0.0421769	0	0	0	0	0	0	0.0434497	0.00141844	0	0	0.00134228	0	0	0.0788924	0	0	0	0	0	0.0131966	0	0	0	0	0	0	0	0.170296	0	0	0.00133781	0	0.00142857	0.0380952	0.0153846	0	0.0110345
E13.5:Brain endothelium	0	0	0	0	0.00071749	0	0	0.00073937	0.0046595	0	0	0	0	0.986008	0.00073665	0	0	0	0	0.00036036	0	0	0.00108108	0	0.00108011	0	0	0	0.00142349	0	0	0	0	0	0	0.00037175	0	0	0	0	0	0	0	0	0	0	0.00145985	0	0
E13.5:Branchial arch epithelium	0.00183119	0.00011574	0	0.0157503	0.404845	0.0002265	0.00284253	0.00126692	0.00240757	0	0.00011488	0.00394546	0.00023412	0.00044931	0.0272962	0.0104137	0.00809386	0.00011494	0.00011429	0.00198598	0.00390805	0.00067492	0.0287191	0.0871972	0.00011474	0.00337995	0.0165803	0	0.00492776	0.00174723	0.00011422	0.00057687	0	0.107875	0	0.00355403	0.00250784	0.0243251	0.00803213	0.00057372	0.201505	0.0137733	0.00127684	0.00148233	0	0.00057471	0.00067912	0	0
E13.5:Cardiomyocytes	0	0	0	0	0	0.836129	0	0	0	0	0	0	0	0	0	0	0	0.0407643	0	0	0	0	0	0	0	0	0	0	0.115693	0	0	0	0	0.00240964	0	0	0	0	0	0	0	0	0	0	0	0	0	0	0
E13.5:Connective tissue progenitors	0.00099852	0.00070554	0	0	0.00014328	2.39e-05	0.0128884	0.700275	0.00015581	8.94e-05	6.57e-05	0.00017364	0.019485	1.79e-05	0	0	0	0	5.97e-06	0.00022775	5.98e-05	3.59e-05	0.133476	4.79e-05	5.97e-06	0.00029467	0	0	0.00127795	6.58e-05	0	0.00019123	0	3e-05	1.79e-05	0.040257	0.0620047	1.8e-05	0	2.99e-05	1.8e-05	0	1.2e-05	0	0	8.99e-05	4.18e-05	0	2.99e-05
E13.5:Definitive erythroid cells	0	2.48e-05	0	0	0.00040028	0	0.00024843	0.00071889	0.978699	0	0	0.00037235	0	0	0	0	0	0	2.48e-05	0.00077134	0	0.00012376	0.00794471	0	0.00022528	0.00037353	0	0	0.00086607	2.49e-05	0	0.00049213	0	0.00034919	0	4.96e-05	4.92e-05	0.00039823	0	0	0.00156863	0	7.53e-05	0	0	0.00032286	0.00012419	0	0
E13.5:Di/mesencephalon excitatory neurons	0	0	0	0	0.00128755	0	0	0.00014328	0.00017176	0.722146	0.00121589	0.00071628	2.86e-05	0.00028645	0	0	0	0	8.56e-05	0.00877761	0	0.022516	0.00031559	0	8.58e-05	0.00572497	0	0.00017126	0.00011506	0	0.00046256	0.0057622	0.00022934	0	2.86e-05	5.7e-05	0	0	0	5.73e-05	0	0	0.00103829	0	0	0.000489	0.22641	0.00187861	0
E13.5:Di/mesencephalon inhibitory neurons	0	0	0	0	0.00167015	0	0	0.00020918	0	0.0007732	0.677969	0.00041467	0	0	0.00021061	0	0	0	0	0.134577	0	0.00068143	0.0001041	0	0	0.00364394	0	0	0	5.19e-05	0.00010547	0.00141269	0.00015758	0	5.18e-05	0	0	0	0	5.18e-05	0.0004679	0	0.00057872	0	0	0.0001559	0.0634441	0.113535	0
E13.5:Di/telencephalon	9.61e-05	0	0.00096519	0	0.00097129	0	0.00033515	0.00076454	0.00035988	0.00033611	0.00031233	0.845811	0.0001214	4.83e-05	0	0	0	4.84e-05	0.0184505	0.00884764	2.4e-05	0.006556	0.00495648	0	4.85e-05	0.0930863	2.4e-05	2.42e-05	0.00016847	0.000605	0.00012057	0.00114022	0.00031661	0.0001698	0.00023987	0.00026583	0.00019204	0.0001439	0	0.00116661	0.00014512	0	0.00156797	0	0.00187568	0.00648142	0.000557	4.79e-05	0.00251056
E13.5:Early chondrocytes	0.00156709	0.00046711	0	0	0.00098474	0	0.00784544	0.0419304	0.0002728	0	0	0.00056773	0.832635	0	0	0	0	0.00027416	0	0.00019524	7.84e-05	0.00015619	0.0277542	0	3.89e-05	0.00011705	0	0	0.00054875	0	0	0	0	0.00011815	0	0.032488	0.0233797	0	3.89e-05	0	0.00011689	0	0	0	0	0.00019451	3.89e-05	0.00019512	0.00105551
E13.5:Endothelium	0.00027332	0.00020562	0	0	0.00110193	0	0.00061058	0.00169837	0.00470311	0.00013475	6.74e-05	0	0.00020257	0.975492	0.00054164	0	6.83e-05	0.00184143	0	0.00033738	0.00013432	6.81e-05	0.00493029	0	0.00020168	0	0	0	0.00040499	0.00053718	0	6.87e-05	0	0.00020408	0	0.00067013	0.00102477	0.00013596	0	0	0.00121663	0	6.84e-05	0	0	0	0.0003335	0.00033772	0
E13.5:Epidermis	0	0	0	0.00076812	0.0786506	0	0	0	0.00057554	0	0	0.00097466	0	0.00028908	0.721318	0	0.0413862	0	0	0.00019342	0	0	0.00520984	0.00719913	0.00039604	0.00059172	0.0023657	0	0.00019268	0.0019305	0	0	0	0.0391115	0	0	0	0.00552813	0.00058824	0	0.0885214	0.00305928	0	0	0	0.0005994	0	0	0
E13.5:Foregut epithelium	0.00350877	0	0.00088106	0	0.0497717	0	0	0	0.004329	0	0	0.00255319	0	0	0.00090498	0.359571	0	0.00625	0	0	0.00344828	0	0.00683761	0.122681	0	0.00188236	0.260177	0	0	0.0008658	0	0	0	0.0160714	0	0	0.00254237	0.014978	0.114653	0	0.00604754	0.0232254	0.00085837	0	0	0	0	0	0
E13.5:Fusing epithelium	0	0	0	0	0.0568182	0	0	0	0.00229885	0	0	0	0	0	0.261728	0	0.526316	0	0	0	0	0	0.00235294	0.00731707	0	0	0.00506329	0	0	0	0	0	0	0.0911392	0	0	0	0.0205128	0	0	0.0243573	0.00465116	0	0	0	0	0	0	0
E13.5:Hepatocytes	0	0	0	0	0.00154862	0	4.5e-05	0.00018161	0.00041232	0	0	4.51e-05	0	0.00022609	0	0.0001361	0	0.989805	0	0.00045321	4.5e-05	0	0.00343853	0	0.0008154	4.5e-05	0.00045228	0	0.00058572	0	0	0	0	8.95e-05	0	0.00013629	0.00022545	4.55e-05	9.09e-05	0	0.00067423	0	0	0	0	0	0	0	0
E13.5:Hindbrain	0.00027276	0	0.00944991	0	0.00013879	0	0.00014189	0	0.00013947	0.00084034	0.00110383	0.130955	0	0	0	0	0	0	0.371539	0.00301267	0	0.00069735	0.00124957	0	0	0.158441	0	0	0.00020832	0.00083595	0.00013962	0.0037236	0.00014144	0	0	0.00042538	0.00027807	0	0	0.0756226	0.00013879	0	0.0004187	0	0.00096819	0.130654	0.00400562	0.00193973	0.102771
E13.5:Inhibitory interneurons	0.00015804	0	7.89e-05	0	0.00047558	1.98e-05	0.0001778	0.00160087	0.00063322	0.0100209	0.020657	0.0118308	0.0002756	1.97e-05	9.88e-05	1.99e-05	0	9.88e-05	9.86e-05	0.73059	0	0.0255698	0.00257956	0	0.00019833	0.0222498	3.97e-05	0.00037787	0.00025795	0.00029662	0.00222949	0.00640467	0.00291718	3.97e-05	0.00023603	0.00035614	0.00031879	1.98e-05	1.97e-05	0.00013891	0.00011764	0	0.00373721	0	0	0.00109518	0.112331	0.040436	0.00082698
E13.5:Intermediate mesoderm	0.0318435	0.00333952	0	0	0.039619	0.00036832	0.0125115	0.023694	0	0	0	0.00146655	0.00295203	0.00037175	0	0.0007286	0	0	0	0.00113208	0.646379	0	0.103195	0.0123827	0.00076046	0	0	0	0.00998116	0	0	0	0	0.0120527	0	0.00690282	0.01131	0.00117763	0	0	0.00075472	0.0150139	0	0	0	0	0	0	0
E13.5:Intermediate progenitor cells	0	0	2.44e-05	0	0.00043812	0	0.00012171	0.00046167	0	0.00373444	4.87e-05	0.0147612	2.44e-05	0	0	0	0	0	0	0.0100355	0	0.956738	0.00063137	0	2.43e-05	0.00209641	0	0	0.00036364	2.43e-05	0.0001222	0.00252007	0.00026749	0	0	0.00036401	0.00024523	0	0	0.00076228	0	0	7.25e-05	0	0	0.0006338	0.00481296	0.00034176	0.00066059
E13.5:Limb mesenchyme progenitors	0.00291611	0.00062629	2.33e-05	4.64e-05	0.0023368	2.32e-05	0.064894	0.198494	0.00749363	9.28e-05	0	0.00158258	0.0156052	0.00032407	0.00013941	4.66e-05	2.32e-05	0.00025357	2.31e-05	0.001362	0.00090213	0.00018596	0.436658	0.00028879	0.00018502	0.00205104	4.64e-05	0	0.00460009	0.00033494	2.31e-05	0.00035971	4.63e-05	0.00083721	2.32e-05	0.115495	0.115698	0.00023203	5.8e-05	6.9e-05	0.00059122	4.65e-05	0.00020894	0.000104	6.89e-05	0.00052052	0.00026637	2.32e-05	3.47e-05
E13.5:Liver endothelium	0	0	0	0	0.00058824	0	0	0.00333333	0.00120755	0	0	0	0	0.986818	0	0.0002963	0	0	0	0	0.00029652	0	0.00352426	0	0.0002963	0	0	0	0	0	0	0	0	0.0002963	0	0.00029674	0	0.00030465	0	0	0	0	0.0003003	0	0	0	0	0.00149477	0
E13.5:Lung epithelium	0.00029112	0.00169372	0	0	0.215275	0	0.00448808	0.00028777	0.00287563	0	0	0.00671043	0.0002809	0	0.00475524	0.0378689	0.00114449	0	0	0.0002805	0.00929557	0	0.0148148	0.474221	0	0.00141844	0.0274011	0	0.00028289	0.00028289	0	0	0	0.0438672	0	0.00346071	0.00028229	0.0695971	0.0403409	0	0.00967965	0.0282236	0.0002809	0	0.00028209	0	0	0	0
E13.5:Megakaryocytes	0.00141343	0	0	0	0.00072993	0	0.0007326	0.00363636	0.00740741	0.00221812	0	0	0	0	0	0	0	0.0007326	0	0.00458893	0	0	0.00446097	0.00297398	0.935338	0	0	0.00073126	0	0.00074074	0	0.0007326	0	0.00076628	0	0.00075758	0.00383142	0	0	0	0.0028777	0	0	0	0	0	0.00909091	0	0
E13.5:Mesencephalon/MHB	0.00032415	5.39e-05	0.00229258	0	0.0004297	0	0.00065094	0.00123639	0	0.0239467	0.00545356	0.15765	0.00043243	0	5.41e-05	0	0.0001088	0	0.00730223	0.0122893	0.00010732	0.00467264	0.00303112	0.00016221	0	0.660591	0	0	0.00032315	0.00027594	0.00027027	0.0389205	5.41e-05	0.00043561	0	0.00092593	0.00136631	0.00032249	0	0.00155371	5.4e-05	0	0.0132233	0	0.00729689	0.0372615	0.0156911	0.00037736	0.0009183
E13.5:Midgut/Hindgut epithelium	0.00357995	0	0.00068571	0	0.0333333	0	0.00045924	0.00164997	0.00470865	0	0	0.000719	0	0.00091954	0.0030445	0.125301	0.00234192	0.00094451	0	0.00115473	0.00070505	0.00115674	0.00903379	0.0275502	0	0.00092486	0.682214	0	0	0	0	0.00022949	0	0.0144536	0	0.00046729	0.00069324	0.0181609	0.0262721	0	0.0204918	0.0170717	0	0	0	0.00069284	0	0	0
E13.5:Motor neurons	0	0	0	0	0	0	0	0	0	0.00379147	0	0.00023175	0	0	0	0	0	0	0	0.00095866	0	0	0	0	0	0.00023283	0	0.918488	0	0	0.00209181	0	0.00474778	0	0	0	0	0	0	0	0	0	0	0	0	0	0.0570765	0.0122425	0
E13.5:Myocytes	0.00034936	1.74e-05	0	0	0.00074682	0.00158395	0.00029711	0.00496645	0.00047223	1.74e-05	0.00017509	0.00031348	0.00050391	0.00038321	5.23e-05	0	3.5e-05	0.0007362	0	0.00031374	0.00027825	0	0.00645329	0	0	0.0002274	0	0	0.97427	0.00017381	0.0001224	0.0001395	0.00010459	0.00095894	0	0.00203496	0.00194839	3.47e-05	0	6.98e-05	0.00026095	0	0	0	0.0002433	0.00040168	0.00010555	1.75e-05	0
E13.5:Neural crest (PNS glia)	0.0004142	5.88e-05	0	0	0.0010083	0	0.00029464	0.00316476	0.00053699	0	0	0.00224885	0.00035435	0.00011689	0.0001782	0	0	5.88e-05	0.00017736	0.00052509	5.87e-05	0.00011892	0.00195556	0	0.00029529	0.0008799	0	0	0.00100443	0.976343	0.00277368	0.00017804	0.00065253	0.00035661	0.00041747	0.00129564	0.0002939	0.00053019	0	0.00047506	0.00071195	0	0.00050212	0.000179	5.88e-05	0.00017707	0.00035571	0	0
E13.5:Neural crest (PNS neurons)	0	0	0	0	9.69e-05	0	0	0	0	0.0615948	0.00275658	0.00029268	0	0.00039024	0	0	0	0	0	0.0277348	9.7e-05	0.00496834	0.00019493	0	0	0.0006734	0	0.00840825	0.00028972	0	0.825048	0.00157636	0.00568488	0	0.00176039	0	0	0	0	0	0	0	0.0224129	0	0	9.73e-05	0.0344507	0.00145138	0
E13.5:Neuron progenitor cells	0	0.00031898	0.0004914	0	0.00016168	0	0.00016155	0.00016327	0.00016142	0.0215863	0.0212332	0.00568182	0	0	0	0	0	0	0.00560594	0.0087414	0	0.00771124	0.00166945	0	0.00065789	0.0284782	0	0	0.00016149	0.00016474	0.00130187	0.546434	0.00032415	0	0	0.00016414	0.00032706	0	0	0.00032895	0.00016327	0	0.00324149	0	0	0.252452	0.0762454	0.0131931	0.00345111
E13.5:Noradrenergic neurons	0.00019286	0.00019512	0	0	0.00306367	0	0.00076482	0.00218254	0.00230548	0.0318687	0.00767755	0.0052531	0.00213385	0	0.00038722	0.00170616	0.00018613	0.00155718	0	0.0496169	0	0.0194044	0.0157336	0.00114014	0	0.0040856	0.0112811	0.0576977	0.00667968	0.0061127	0.0388564	0.0027001	0.578968	0.00696658	0.013967	0.00306367	0.00478927	0.00437263	0.00209125	0	0.00114558	0.0007722	0.00979362	0.00115607	0.00095329	0.00019436	0.08694	0.0122687	0
E13.5:Olfactory epithelium	0.00087413	0.00034767	0.00087108	0.00477032	0.169567	0.00035088	0.0003532	0.00177541	0.00193152	0	0.00087413	0.0024735	0.00017376	0.00017346	0.0223807	0.00087796	0.0100352	0.00052609	0	0	0.00206009	0	0.0112874	0.0300176	0	0.00535236	0.00728219	0	0.00438404	0.00139373	0.00089047	0.00294627	0.00054225	0.585821	0.00244755	0.00071685	0.00035149	0.0528369	0.00246587	0.00087336	0.0489215	0.0194566	0.00228571	0.0013901	0	0.00017391	0	0	0
E13.5:Olfactory sensory neurons	0	0	0	0	0.00110072	0	0	0	0.00213447	0.00237838	0.00085106	0	0	0	0	0	0	0	0	0.00724081	0	0.00306849	0.00021322	0	0.00065217	0.00172507	0	0.00042463	0	0.00022136	0.0108814	0.00235294	0.00525199	0.00063325	0.95529	0	0	0.00021436	0	0	0	0	0.00043908	0	0	0.00195334	0.0034726	0.00128137	0
E13.5:Osteoblast progenitors A	0.00144589	0.00025189	0	0	0.00033784	0	0.0116603	0.078999	0	0	0	0.00050314	0.0596218	0	0	0	0	0	0	0.00042061	8.56e-05	8.38e-05	0.079285	0	8.42e-05	8.36e-05	0	0	0.001788	0.00050325	0	0.00016903	0	0	0	0.412089	0.323322	0	0	0	8.49e-05	0	0	0	0	8.4e-05	0.0004207	0	0
E13.5:Osteoblast progenitors B	0.00090498	0.00020583	6.86e-05	0	0.00048426	0	0.0039631	0.112221	0.00048763	0.000344	0.00027581	0.00034542	0.00541652	0.00068376	0.00013706	0	0	0	0	0.00076098	6.86e-05	0.0003437	0.0838112	6.85e-05	6.9e-05	0.00068528	6.86e-05	0	0.00125764	0.00041602	0	7.01e-05	0	0.00020513	0	0.237855	0.54268	0	0	0	0.00027435	0	0	0	0.00034447	0.0002735	0.0006854	0	6.86e-05
E13.5:Otic epithelium	0	0.00076628	0.00235294	0	0.108253	0	0.00579713	0	0.00240964	0	0.00076336	0.00967142	0	0	0.0108527	0.00760456	0.00996169	0.00158103	0	0.00311284	0.0046875	0	0.0211351	0.087891	0	0.00076336	0.0186338	0	0.0078125	0.0046875	0	0.00465116	0	0.223669	0	0	0.00076628	0.335104	0.00941176	0.00149813	0.0462716	0.0523834	0.0119925	0.00876494	0.00228137	0	0	0	0
E13.5:Pancreatic epithelium	0.00116279	0.00359281	0	0	0.0579714	0	0	0	0	0	0	0	0.00228571	0	0.0047619	0.233136	0	0.0352941	0	0.00115607	0.00607908	0	0.0120482	0.153571	0	0.00361446	0.123217	0	0	0.0047619	0	0	0	0.019135	0	0.00115943	0.00506329	0.0201782	0.285714	0	0.0097561	0.0170732	0.00115607	0	0	0	0	0	0
E13.5:Posterior floor plate	0	0	0.0339785	0	0.00087146	0	0.00043103	0.00042239	0	0.00171306	0	0.0100965	0	0	0	0	0	0	0.00044843	0	0	0.00042373	0	0.00044793	0	0.00131724	0	0	0	0	0	0.0021322	0	0	0	0	0	0	0.00042328	0.922449	0	0	0	0	0.00044297	0.00211416	0.00298507	0.00297872	0.0176596
E13.5:Pre-epidermal keratinocytes	0	0.00012367	0	0.0052525	0.112475	0	0.00025063	0.00025122	0.0031865	0	0	0.00092493	0	0.00069237	0.0135774	0.00031586	0.00075247	0	0	0.00044374	0.00049945	0	0.00895105	0.00327407	0.00024669	0.0004373	0.00199346	0	0.00093648	0.00031476	0	0.00037169	0	0.0146212	0	6.24e-05	0.00012344	0.00439423	0.00025205	0	0.822684	0.00156961	0.0004386	0	0	0.00044039	0.00012392	0	0
E13.5:Renal epithelium	0.00576923	0	0	0	0.128969	0	0.00385852	0.00392157	0.00933333	0	0	0.00901774	0	0.0012945	0.0105622	0.0156352	0.0025974	0.00517799	0	0.00064725	0.0554455	0	0.027213	0.0628227	0	0.00193548	0.028013	0	0.00201342	0.00067797	0	0.00132013	0	0.118272	0	0	0.00130719	0.123283	0.0200324	0	0.0123958	0.3473	0.00197368	0.00064725	0	0	0	0	0
E13.5:Retinal neurons	0	0	0.00029197	0	0.00088106	0	0.00029412	0.00175311	0.00118168	0.01935	0.00719102	0.0579453	0.00029718	0	0	0	0	0.00115774	0	0.0452914	0	0.00417599	0.00404917	0.00029155	0	0.204145	0.00057845	0	0	0	0.00060469	0.016716	0.00206034	0.00209581	0.00088626	0.00057762	0.00029985	0.0015314	0	0	0.00030053	0.00057929	0.592035	0	0.00090634	0.00387771	0.019242	0.0115214	0
E13.5:Retinal pigment cells	0.00879121	0	0	0	0.0517251	0	0	0	0.0107527	0	0	0.0108696	0	0	0	0	0	0	0	0	0	0	0	0.0021978	0	0.00869565	0	0	0	0	0	0.00212766	0	0.00434783	0	0	0	0.00888889	0	0	0.00212766	0	0.00215054	0.848629	0.0430108	0	0	0	0
E13.5:Roof plate	0	0	0.000625	0	0.00649652	0	0	0.00060698	0	0	0	0.0700309	0	0	0	0	0	0.00032415	0.00031447	0	0	0.00279938	0.00061586	0	0	0.0103917	0	0	0	0	0	0.00062844	0	0	0	0	0	0.00031323	0	0.00031008	0	0	0	0.00062794	0.904286	0.00228199	0	0	0.00061303
E13.5:Spinal cord (dorsal)	0.0002684	8.97e-05	0.00080268	0	9.1e-05	0	8.98e-05	0.00017913	0	0.00370538	0.00044883	0.0412965	8.96e-05	0	0	0	0	0	0.0654546	0.00197354	0	0.00154827	0.00081136	0	0	0.0596012	0	0	0.0003602	0.0016386	0.00018006	0.0277467	9.1e-05	8.96e-05	0	0.0004561	0.00109764	0.00018128	0	0.00368208	0	0	0.00072267	0.0003602	0.00161652	0.685552	0.00868195	0.001359	0.0894973
E13.5:Spinal cord excitatory neurons	8.74e-06	0	0.00010471	0	0.00058806	0	8.76e-06	8.75e-05	1.76e-05	0.0692641	0.00077004	0.00056081	0	0	0	0	0	4.38e-05	0	0.0135849	0	0.0685004	0.000123	0	0.0001578	0.00036853	0	0.00873106	5.25e-05	0	0.00098712	0.00508724	0.00049852	0	0.00026339	6.97e-05	4.36e-05	0	0	0.00013101	0	0	0.0003942	0	9.65e-05	0.00089601	0.788196	0.0403225	4.38e-05
E13.5:Spinal cord inhibitory neurons	0	0	0	0	0.00082867	0	0	0.00015624	0	0.0013154	0.0120048	0.00023343	0	9.13e-05	0	0	0	0	0	0.038843	0	0.00135529	7.79e-05	0	0.00019499	7.79e-05	0	0.00271209	0	0	0.00034843	0.00204307	0.00042843	0	0.00011718	3.89e-05	5.2e-05	0	0	9.09e-05	2.6e-05	0	2.59e-05	0	0	5.2e-05	0.163516	0.775321	0
E13.5:Spinal cord (ventral)	0	0	0.0031746	0	0	0	0.00018365	0.00037418	0.00055659	0	0.00110193	0.0224273	0	0.00073597	0	0	0	0	0.0685794	0.00055071	0	0.00018332	0.0001851	0	0	0.00632558	0	0	0	0	0.00092421	0.0201673	0	0	0	0	0.00018639	0	0	0.0333333	0	0	0	0	0	0.0751157	0.00164084	0.00037071	0.764624
E13.5:Splanchnic mesoderm	0.0668432	0.0148865	0	0	0.00215884	7.04e-05	0.0135105	0.144878	0.00110682	0.00010558	1.75e-05	0.00033474	0.0159286	0.00035376	0.00012282	0.00017576	8.74e-05	0	1.76e-05	0.00026278	0.00195105	0.0001946	0.0695215	0.0004381	0.00012304	0.00023	0.00019345	6.97e-05	0.00084488	0.00033545	1.75e-05	5.28e-05	3.51e-05	0.00130116	0	0.0286292	0.044718	0.0005274	1.76e-05	0	5.26e-05	5.28e-05	0.00014166	0	0.00014039	0.00021185	0.00015772	6.98e-05	0.00022906
E13.5:White blood cells	0	0	0	0	0.00038366	7.57e-05	0	0.0002274	0.0196627	0.0003758	0	0	0	0.00061267	0	0	0	0.00053496	0	0.00068298	0	0	0.00426504	0	0.00740598	7.56e-05	0	0	0.00030326	7.74e-05	0.000755	0	0	0.00038146	0	0.0002284	0	0	0	0	0.00053435	0	0	0	0	0	0.00045403	0.00037994	0
[truncated: 7 more columns]

## Sheet: Table. S5
Supplementary Table 5. Transition probability of cell states between adjacent stages estimated by an RNA velocity-based heuristic
* Transition probablities which are greater than 0.2 are highlighted in cyan.
	E6.75:Epiblast	E6.75:Primitive streak and adjacent ectoderm	E6.75:Nascent mesoderm	E6.75:Embryonic visceral endoderm	E6.75:Extraembryonic visceral endoderm	E6.75:Extraembryonic ectoderm
E6.5:Epiblast	0.882968	0.116084	0.000375269	0	0	0.000572596
E6.5:Primitive streak and adjacent ectoderm	0.184138	0.597814	0.218048	0	0	0
E6.5:Embryonic visceral endoderm	0	0	0	0.96122	0.0387803	0
E6.5:Extraembryonic visceral endoderm	0	0	0	0.126223	0.873777	0
E6.5:Parietal endoderm	0.00377002	0.0311732	0.412559	0.155092	0.0860966	0.31131
E6.5:Extraembryonic ectoderm	0	0	0	0	0	1
	E7:Epiblast	E7:Primitive streak and adjacent ectoderm	E7:Primordial germ cells	E7:Anterior primitive streak	E7:Nascent mesoderm	E7:Mixed mesoderm	E7:Hematoendothelial progenitors	E7:Embryonic visceral endoderm	E7:Extraembryonic visceral endoderm	E7:Parietal endoderm	E7:Extraembryonic ectoderm
E6.75:Epiblast	0.816158	0.173505	0.00163695	0.00839517	0.000305155	0	0	0	0	0	0
E6.75:Primitive streak and adjacent ectoderm	0.0396256	0.325536	0.422849	0.145523	0.0512355	0.015232	0	0	0	0	0
E6.75:Nascent mesoderm	0	0.00691446	0.0498881	0.00790534	0.473984	0.308648	0.15266	0	0	0	0
E6.75:Embryonic visceral endoderm	0	0	0	0.000228914	0	0	0	0.983945	0.0158256	0	0
E6.75:Extraembryonic visceral endoderm	0	0	0	0	0	0	0	0.157396	0.83928	0.00332341	0
E6.75:Extraembryonic ectoderm	0	0	0	0	0	0	0	0	0	0	1
	E7.25:Epiblast	E7.25:Primitive streak and adjacent ectoderm	E7.25:Primordial germ cells	E7.25:Definitive endoderm	E7.25:Anterior primitive streak	E7.25:Notochord	E7.25:Nascent mesoderm	E7.25:Amniochorionic mesoderm	E7.25:Mixed mesoderm	E7.25:Hematoendothelial progenitors	E7.25:Blood progenitors	E7.25:Embryonic visceral endoderm	E7.25:Extraembryonic visceral endoderm	E7.25:Parietal endoderm	E7.25:Extraembryonic ectoderm
E7:Epiblast	0.877882	0.113767	0	0	0.00533712	0	0.000105637	0	0	0	0	0	0	0.00290842	0
E7:Primitive streak and adjacent ectoderm	0.193413	0.629826	0.00100454	0.00451003	0.109347	0.011991	0.0494411	0	0.000467141	0	0	0	0	0	0
E7:Primordial germ cells	0.000463582	0.0410555	0.934584	0	0	0	0.0127803	0	0.0111171	0	0	0	0	0	0
E7:Anterior primitive streak	0.0018567	0.0170497	0	0.344053	0.418824	0.213529	0.00191269	0	3.05066e-05	0	0	0.00273273	1.08967e-05	0	0
E7:Nascent mesoderm	0.000112956	0.0232483	0.0463483	0.000208373	0.0118363	0	0.675341	0.00278662	0.221134	0.0189834	0	0	0	0	0
E7:Mixed mesoderm	0	0.00024872	0.014841	0	0	0	0.0233454	0.576611	0.324353	0.0498505	0.010751	0	0	0	0
E7:Hematoendothelial progenitors	0	0	0	0	0	0	0.00603695	0.0317327	0.092849	0.50572	0.363661	0	0	0	0
E7:Embryonic visceral endoderm	0	0	0	0.00167859	0.00063164	0	0	0	0	0	0	0.980953	0.0167366	0	0
E7:Extraembryonic visceral endoderm	0	0	0	0	0	0	0	0	0	0	0	0.0688113	0.912786	0.018403	0
E7:Parietal endoderm	0.000185793	0.00144247	0	0.0106819	0.0187506	0	0.000262943	0	5.80729e-05	0	0.00450145	0	0	0.961605	0.00251207
E7:Extraembryonic ectoderm	0	0	0	0	0	0	0	0	0	0	0	0	0	0	1
	E7.5:Rostral neuroectoderm	E7.5:Epiblast	E7.5:Caudal neuroectoderm	E7.5:Caudal lateral epiblast	E7.5:Surface ectoderm	E7.5:Primitive streak and adjacent ectoderm	E7.5:Primordial germ cells	E7.5:Gut	E7.5:Definitive endoderm	E7.5:Anterior primitive streak	E7.5:Notochord	E7.5:Paraxial mesoderm A	E7.5:Paraxial mesoderm B	E7.5:Nascent mesoderm	E7.5:Splanchnic mesoderm	E7.5:Amniochorionic mesoderm	E7.5:Extraembryonic mesoderm	E7.5:Mixed mesoderm	E7.5:Hematoendothelial progenitors	E7.5:Blood progenitors	E7.5:Embryonic visceral endoderm	E7.5:Extraembryonic visceral endoderm	E7.5:Parietal endoderm	E7.5:Extraembryonic ectoderm
E7.25:Epiblast	0.0242905	0.823632	0	0.000581855	0	0.150466	0	0	0.00102995	0	0	0	0	0	0	0	0	0	0	0	0	0	0	0
E7.25:Primitive streak and adjacent ectoderm	0.0263627	0.049635	0.00303467	0.0433002	0.272086	0.292236	0.161841	0	0.0320034	0.0758037	0	0	0	0.0333241	0	7.2688e-06	0.000755681	0.00961012	0	0	0	0	0	0
E7.25:Primordial germ cells	0	0	0	0.00767783	0.0752362	0	0.894217	0	0	0	0	0	0	0.0108984	0	0	0.00364404	0.00832638	0	0	0	0	0	0
E7.25:Definitive endoderm	0	0	0	0	0	0.000143628	0	0.167662	0.38609	0.437368	0	0	0	0.000109915	0	0	0	0	0	0	0.00862606	0	0	0
E7.25:Anterior primitive streak	0.000222356	0.00135269	0	0.000490028	0.00154021	0.0108813	0.0020025	0.0401967	0.109832	0.823818	0.0019161	0	0	0.00345028	0	0	0.000402601	0	0	0	0.00389527	0	0	0
E7.25:Notochord	4.30256e-06	3.97217e-05	0	0	0	0.0017904	0	0.00114046	0.171382	0.0296603	0.795983	0	0	0	0	0	0	0	0	0	0	0	0	0
E7.25:Nascent mesoderm	7.38323e-05	0	0	0.01159	0.00270003	0.0328637	0	0	0.00580565	0.0210484	0	0.0113986	0	0.448197	0.00795823	0	0.00916764	0.445978	0.0032188	0	0	0	0	0
E7.25:Amniochorionic mesoderm	0	0	0	0	0	0	0	0	0	0	0	0	0	0	0.0362026	0.512944	0.389966	0.0155819	0.0450137	0.000292185	0	0	0	0
E7.25:Mixed mesoderm	0	0	0	6.15425e-05	0.00104485	0	0.0229613	0	0	0	0	0.000236977	0	0.0155297	0.0340671	0.0739563	0.403054	0.405512	0.0434319	0.000144169	0	0	0	0
E7.25:Hematoendothelial progenitors	0	0	0	0	0	0	0	0	0.00251548	0.0119853	0	0	0	0.000674619	0.00157058	0.00510162	0.00396876	0.0601436	0.84211	0.0719303	0	0	0	0
E7.25:Blood progenitors	0	0	0	0	0	0	0	0	0	0	0	0	0	0	0	0	0	0	0.281741	0.718259	0	0	0	0
E7.25:Embryonic visceral endoderm	0	0	0	0	0	0	0	0.00623959	0.0270669	0	0	0	0	9.58222e-05	0	0	0	0	0	0	0.955137	0.0114602	0	0
E7.25:Extraembryonic visceral endoderm	0	0	0	0	0	0	0	0	0.00179354	0	0	0	0	0	0	0	0	0	0	0	0.0647207	0.933486	0	0
E7.25:Parietal endoderm	0	0	0	0	0	0	0	0	0	0	0	0	0	0.000324455	0	0	0	0	0.00121684	0.000126371	0	0.00130921	0.997023	0
E7.25:Extraembryonic ectoderm	0	0	0	0	0	0	0	0	0	0	0	0	0	0	0	0	0	0	0	0	0	0	0	1
	E7.75:Rostral neuroectoderm	E7.75:Caudal neuroectoderm	E7.75:Caudal lateral epiblast	E7.75:Surface ectoderm	E7.75:Primordial germ cells	E7.75:Gut	E7.75:Definitive endoderm	E7.75:Notochord	E7.75:Paraxial mesoderm A	E7.75:Paraxial mesoderm B	E7.75:Paraxial mesoderm C	E7.75:Nascent mesoderm	E7.75:Intermediate mesoderm	E7.75:Somatic mesoderm	E7.75:First heart field	E7.75:Splanchnic mesoderm	E7.75:Amniochorionic mesoderm	E7.75:Extraembryonic mesoderm	E7.75:Allantois	E7.75:Endothelium	E7.75:Hematoendothelial progenitors	E7.75:Blood progenitors	E7.75:Primitive erythroid cells	E7.75:Embryonic visceral endoderm	E7.75:Extraembryonic visceral endoderm	E7.75:Parietal endoderm	E7.75:Extraembryonic ectoderm
E7.5:Rostral neuroectoderm	0.548011	0.255063	0.0433871	0.143246	0	0	0.00836869	0	0	8.91869e-05	0.00172104	0.000113399	0	0	0	0	0	0	0	0	0	0	0	0	0	0	0
E7.5:Epiblast	0.970661	0.00877912	0	0.00839331	0	0	0.0121669	0	0	0	0	0	0	0	0	0	0	0	0	0	0	0	0	0	0	0	0
E7.5:Caudal neuroectoderm	0.0938792	0.625339	0.222919	0.0241885	0	0	0.0182574	0	0	0	0.0154167	0	0	0	0	0	0	0	0	0	0	0	0	0	0	0	0
E7.5:Caudal lateral epiblast	0.0351762	0.142467	0.520697	0.0965089	0.00570496	0.0029413	0.00430506	0.000612698	0	0.00977564	0.125951	0.0521462	0.00198217	0	0	0	0	0.00173144	0	0	0	0	0	0	0	0	0
E7.5:Surface ectoderm	0.0183543	0.00590907	0.00474418	0.922601	0.0207953	0	0	0	0	0.00219991	0.0165459	0.00234863	0	0	0	0	0.000380777	0.006121	0	0	0	0	0	0	0	0	0
E7.5:Primitive streak and adjacent ectoderm	0.549354	0.116956	0.254963	0.0106395	0	0	0	0.036496	0	0	0	0.0315916	0	0	0	0	0	0	0	0	0	0	0	0	0	0	0
E7.5:Primordial germ cells	0.000388685	0	0	0.0407061	0.902463	0	0	0	0	0.00305471	0.0376005	0	0	0	0	0	0	0.0157874	0	0	0	0	0	0	0	0	0
E7.5:Gut	0.000226139	0	0	0.00170723	0	0.421768	0.56089	0	0	0	0.000563341	0.00108621	0	0	0	0	0	0	0	0	0.000449758	0	0	0.0133093	0	0	0
E7.5:Definitive endoderm	0.00188778	7.05763e-05	0.002864	0.00772459	0	0.361359	0.460867	0.110374	0.0013797	0.000637619	0.00129766	0.00524995	0.00110635	0.0060933	0	0.00180985	0.000935812	0.000921584	0.000118657	0.000320324	0.000388773	0	0	0.0345863	6.77176e-06	0	0
E7.5:Anterior primitive streak	0.000570496	0	0.00366558	0.00101553	0	0.0109721	0.977171	0.00316994	0	0	0	0.00343517	0	0	0	0	0	0	0	0	0	0	0	0	0	0	0
E7.5:Notochord	3.6106e-06	0	0.000683304	0	0	4.34981e-06	0.0139535	0.983233	0	0.0015558	0.00056135	4.97659e-06	0	0	0	0	0	0	0	0	0	0	0	0	0	0	0
E7.5:Paraxial mesoderm A	3.52346e-05	0	0	0	0	0	9.62358e-05	0	0.303048	0.000157226	0	0.448384	0.18131	0	0	0.0631491	0.00345427	0.000271733	0	0	9.37545e-05	0	0	0	0	0	0
E7.5:Paraxial mesoderm B	1.35238e-05	0	0.00759043	0	0	0	0	0	0.0267254	0.390639	0.0125683	0.225672	0.30607	0.013366	0	0.0075323	0	0.00982287	0	0	0	0	0	0	0	0	0
E7.5:Nascent mesoderm	0.000703655	0.000693298	0.0696499	0.00510541	0.0176059	0.00297964	0.00149494	0.00118907	0.00394748	0.0938326	0.0753992	0.277806	0.269108	0.101068	0	0.0192577	0.00108818	0.0582473	0	0	8.05562e-05	0	0	0.00074339	0	0	0
E7.5:Splanchnic mesoderm	0	0	0	0	0	0	0	0	0.10138	0.00223589	0	0.226601	0.0973476	0.0580948	0.00151305	0.421376	0.0832164	0.00713846	0.000136546	0	0.000959773	0	0	0	0	0	0
E7.5:Amniochorionic mesoderm	7.45848e-05	0	0.000154517	0.00331057	0	0	0.000449987	0	8.57021e-05	0	0	0.000634599	0	0.0035029	0	0.00335829	0.890851	0.0270245	0.0623606	0	0.00819264	0	0	0	0	0	0
E7.5:Extraembryonic mesoderm	1.47862e-05	0	0.000131714	0.00042941	0.0018224	0.00228909	0.00374267	0	0.000131835	0.000814256	0.000257394	0.00470879	0.00550268	0.0456407	0	0.0113823	0.211408	0.432497	0.273764	0	0.00546241	0	0	0	0	0	0
E7.5:Mixed mesoderm	0	0	0	8.56921e-05	0.00158158	0	0	0	0.000755689	0.0175939	0.00134594	0.123474	0.106979	0.226188	0	0.03007	0.0617499	0.41538	0.00212297	0	0.0126734	0	0	0	0	0	0
E7.5:Hematoendothelial progenitors	0	6.06648e-05	7.37711e-05	8.9434e-05	0	0	0.000279541	0.000147443	0.00205049	0	0	0.00607688	0.000313436	0.00320622	0	0.00963874	0.0403422	0.00982783	0.00569237	0.153049	0.698126	0.0710255	0	0	0	0	0
E7.5:Blood progenitors	0	0	0	0	0	0	0	0	0	0	0	0	0	0	0	0	0.000412044	0.000309267	0.000529233	0.0106513	0.102135	0.823958	0.0620057	0	0	0	0
E7.5:Embryonic visceral endoderm	0	0	0	0	0	0.155129	0.000931394	0	0	4.66531e-05	0	0	0	0	0	0	0	0	0	0	0	0	0	0.837792	0.00610135	0	0
E7.5:Extraembryonic visceral endoderm	0	0	0	0	0	0.00201521	0	0	0	0	0	0	0	0	0	0	0	0	0	0	0	0	0	0.00687953	0.991105	0	0
E7.5:Parietal endoderm	0	0	0	0	0	0	0	0	0	0	0	0	0	0	0	0	0	0	0	0	0	0	0	0	0	1	0
E7.5:Extraembryonic ectoderm	0	0	0	0	0	0	0	0	0	0	0	0	0	0	0	0	0	0	0	0	0	0	0	0	0	0	1
	E8:Spinal cord	E8:Rostral neuroectoderm	E8:Caudal neuroectoderm	E8:Caudal lateral epiblast	E8:Surface ectoderm	E8:Primordial germ cells	E8:Gut	E8:Definitive endoderm	E8:Notochord	E8:Paraxial mesoderm A	E8:Paraxial mesoderm B	E8:Paraxial mesoderm C	E8:Intermediate mesoderm	E8:Somatic mesoderm	E8:First heart field	E8:Splanchnic mesoderm	E8:Amniochorionic mesoderm	E8:Extraembryonic mesoderm	E8:Allantois	E8:Endothelium	E8:Hematoendothelial progenitors	E8:Blood progenitors	E8:Primitive erythroid cells	E8:Embryonic visceral endoderm	E8:Extraembryonic visceral endoderm	E8:Parietal endoderm	E8:Extraembryonic ectoderm
E7.75:Rostral neuroectoderm	0.052003	0.700269	0.113171	0.00854307	0.113085	0	0.000472513	0	0	0	0.000255879	0.00383249	0.00256269	0	0.0022556	0.00355043	0	0	0	0	0	0	0	0	0	0	0
E7.75:Caudal neuroectoderm	0.312745	0.0793105	0.517644	0.0777872	0.00790584	0	0	0	0	0	0	0.000662103	0	0	0.00234491	0.00122843	0	0	0	0	0.000371584	0	0	0	0	0	0
E7.75:Caudal lateral epiblast	0.052062	0.00103313	0.169016	0.45781	0.0283297	0	0.00035312	0.000408719	0.000114662	0	0.0160324	0.274791	0	0	0	0	0	0	0	0	4.88064e-05	0	0	0	0	0	0
E7.75:Surface ectoderm	0.0115591	0.0479372	0.00714211	0.00567903	0.81603	0.0837795	0	0	0	0	4.23864e-05	0.0235448	0	0	0	0	0.00256092	0.000693685	0	0	0.00103109	0	0	0	0	0	0
E7.75:Primordial germ cells	0	0.000234	0	0.000138791	0.00701516	0.967132	0	0	0	0	0	0.0184889	0	0	0	0	0	0.00670938	0.000281834	0	0	0	0	0	0	0	0
E7.75:Gut	0	1.2615e-05	0	0.000193549	0.00137077	0.00217655	0.732084	0.0124603	0	0	0	0.000105345	0	0	0	0	0.000870828	0	0	0	0.000111601	0	0	0.250503	0.000111348	0	0
E7.75:Definitive endoderm	0.000124556	0.00140715	0.000293948	0.000247743	0.00257033	0	0.211742	0.739499	0.0430134	0	0.000197999	0	0	0	0	0	0	0	0	0	0	0	0	0.000903132	0	0	0
E7.75:Notochord	0	3.35311e-06	9.30632e-05	2.41425e-05	3.46492e-05	0	0.0295392	0.0959277	0.839966	0.00103062	0.00314907	0.00131546	0.00686886	0.00342473	0	0.000243177	0.000787839	0.00482612	0.000114445	0	0	0	0	0.0126518	0	0	0
E7.75:Paraxial mesoderm A	0.00126608	0.00593581	0	0	0	0	0	0	0	0.706441	0.028185	0	0.132508	0.0204683	0	0.104811	0	0.000315759	0	0	6.96775e-05	0	0	0	0	0	0
E7.75:Paraxial mesoderm B	0	0	0	0.00134268	0	0.00329133	0.000159423	0	0	0.0228202	0.573911	0.0593917	0.233359	0.0706365	0	0.0012042	0	0.0338847	0	0	0	0	0	0	0	0	0
E7.75:Paraxial mesoderm C	0	1.20358e-05	0.00349082	0.141239	0.0442096	0.16702	0.000360914	0	0	0	0.117867	0.484148	0	0.0118429	0	0	0	0.0298099	0	0	0	0	0	0	0	0	0
E7.75:Nascent mesoderm	0	0	0.000195227	0.000126716	0	0	0.000509051	0	0	0.188671	0.118705	0.00863383	0.234658	0.266663	0	0.142404	0	0.0239537	0	0	0.0154806	0	0	0	0	0	0
E7.75:Intermediate mesoderm	0	0	0	0	0	0	0	0	0	0.0381548	0.0491209	0	0.488396	0.330592	0	0.0446163	0	0.0491202	0	0	0	0	0	0	0	0	0
E7.75:Somatic mesoderm	0	0	0	0	0	0	0	0	0	0	0.00934452	0	0.271202	0.616726	0	0.0358161	0.00186202	0.0650496	0	0	0	0	0	0	0	0	0
E7.75:First heart field	0	0	0	0	0	0	0	0	0	0.00016899	0	0	0	0.00299276	0.944904	0.0498625	0.00190297	8.10771e-05	0	0	8.72547e-05	0	0	0	0	0	0
E7.75:Splanchnic mesoderm	0	0	0	0	0	0	0	0	0	0.0488856	0.000784928	0	0.106613	0.192133	0.111362	0.51277	0.0148305	0.0123219	0.000153377	0	0.000144756	0	0	0	0	0	0
E7.75:Amniochorionic mesoderm	0	0	0	0	0.00077251	0	0	5.21775e-05	9.71637e-05	0.000116758	0	0	0	0.0128726	0.0171671	0.0548234	0.816029	0.0333805	0.0522845	0	0.0124046	0	0	0	0	0	0
E7.75:Extraembryonic mesoderm	0	0	0	5.5738e-05	0.000529872	0.151776	0	0	0	0.00012877	0.0169154	0.0132775	0.0533136	0.149312	0	0.00877258	0.0117319	0.481561	0.107634	0	0.00499096	0	0	0	0	0	0
E7.75:Allantois	0	0	0	0	0	0	0	0	0	0	0	0.000727754	0	0	0	0.000146053	0.0900143	0.079484	0.821187	0	0.00844105	0	0	0	0	0	0
E7.75:Endothelium	0	0	0	0	0	0	0.000130565	0	0	0	0	0	0	0	0	0	0.00141335	0	0	0.933342	0.047065	0.0180491	0	0	0	0	0
E7.75:Hematoendothelial progenitors	0	0.000462945	7.2825e-05	8.98722e-05	0.000872362	0	0.00192808	0	0	0.00633698	0	2.46223e-05	1.59465e-05	0.00170469	0	0.00233847	0.00671114	0.00380001	0.0288212	0.387305	0.530529	0.0289873	0	0	0	0	0
E7.75:Blood progenitors	0	0	0	0	0	0	0	0	0	0	0	0	0	0	0	0	5.04582e-05	0	0	0.0465091	0.0290186	0.871299	0.0531227	0	0	0	0
E7.75:Primitive erythroid cells	0	0	0	0	0	0	0	0	0	0	0	0	0	0	0	0	0	0	0	0	0	0.431727	0.568273	0	0	0	0
E7.75:Embryonic visceral endoderm	0	0	0	0	0	0	0.0839101	0.0104313	0.000408592	0	0	0	0	0	0	0	0.000438172	0	0	0	0	0	0	0.903707	0.00110474	0	0
E7.75:Extraembryonic visceral endoderm	0	0	0	0	0	0	0.00235428	0	0	0	0	0	0	0	0	0	0	0	0	0	0	0	0	0.158584	0.783486	0.0555757	0
E7.75:Parietal endoderm	0	0	0	0	0	0	0	0	0	0	0	0	0	0	0	0	0	0	0	0	0	0	0	0	0	1	0
E7.75:Extraembryonic ectoderm	0	0	0	0	0	0	0	0	0	0	0	0	0	0	0	0	0	0	0	0	0	0	0	0	0	0	1
	E8.25:Neural crest	E8.25:Forebrain/midbrain	E8.25:Hindbrain	E8.25:Spinal cord	E8.25:Rostral neuroectoderm	E8.25:Caudal neuroectoderm	E8.25:Neuromesodermal progenitors	E8.25:Caudal lateral epiblast	E8.25:Surface ectoderm	E8.25:Primordial germ cells	E8.25:Gut	E8.25:Definitive endoderm	E8.25:Notochord	E8.25:Paraxial mesoderm A	E8.25:Paraxial mesoderm B	E8.25:Paraxial mesoderm C	E8.25:Intermediate mesoderm	E8.25:Somatic mesoderm	E8.25:First heart field	E8.25:Second heart field	E8.25:Splanchnic mesoderm	E8.25:Amniochorionic mesoderm A	E8.25:Amniochorionic mesoderm B	E8.25:Extraembryonic mesoderm	E8.25:Allantois	E8.25:Endothelium	E8.25:Hematoendothelial progenitors	E8.25:Blood progenitors	E8.25:Primitive erythroid cells	E8.25:Extraembryonic visceral endoderm	E8.25:Extraembryonic ectoderm
E8:Spinal cord	0.0012505	0.00413871	0.151023	0.632247	0	0.173471	0	0.0374474	0.00042231	0	0	0	0	0	0	0	0	0	0	0	0	0	0	0	0	0	0	0	0	0	0
E8:Rostral neuroectoderm	0.102091	0.216215	0.161712	0.0190497	0.349992	0.101245	0	0.00061862	0.0377518	0	0.000352543	0	0	0	0	0	0.00285649	0.00592933	0	0	0.00123803	0	0	0.000695944	0	0	0.000253369	0	0	0	0
E8:Caudal neuroectoderm	0.0174182	0.0172309	0.11552	0.230305	0	0.498441	0.0106434	0.0946233	0.0010369	0	0	0	0	0	0	0	0.0034364	0.00773006	0	0	0.000132716	0	0	0.00348149	0	0	0	0	0	0	0
E8:Caudal lateral epiblast	0.000976473	0.00130165	0.00244168	0.0297932	0.000363624	0.0573854	0.379723	0.441185	0.00341948	0	0.000300703	0	0	0	0.000803442	0.0823071	0	0	0	0	0	0	0	0	0	0	0	0	0	0	0
E8:Surface ectoderm	0.0312804	0.0141266	0.00265137	0.0032293	0.00384815	0.0122753	0.0230119	0.0348651	0.777417	0.0302765	0.0216156	0	0	0	0	0.030621	0	0	0	0	0	0.00125559	0.013139	0.000205458	0	0	0	0.000181823	0	0	0
E8:Primordial germ cells	0	0	0	0	0	0	0	0	0.00665933	0.92817	0	0	0	0	0	0.0466911	0.00112811	0	0	0	0.000123175	0	0	0.0165599	0.000668495	0	0	0	0	0	0
E8:Gut	0.000307392	0.000926278	0.00180618	0	0.00119232	0	0.000648502	0.000246778	0.00998446	0	0.815476	0.103574	0.0463565	6.21141e-05	0.00250114	0.00546545	0	0.000120417	0.000298957	0.00626688	0.00292763	0.000194296	0.0003045	0.000538652	0.000321978	0	0.000479923	0	0	0	0
E8:Definitive endoderm	0	0.000160453	0.000396724	0	0	0	0	0	0.00128402	0	0.0181811	0.837698	0.14228	0	0	0	0	0	0	0	0	0	0	0	0	0	0	0	0	0	0
E8:Notochord	0	1.94872e-07	1.80881e-05	0	0	0	0	0	2.56535e-05	0	0.000169301	0.153328	0.840216	1.31686e-05	0	0	0	0.000201652	0	0.000254353	0.000208092	0	0.00285994	0.00182958	0.000875564	0	0	0	0	0	0
E8:Paraxial mesoderm A	0	0	0	0	0	0	0	0	0	0	0.000151843	0	0	0.696142	0.0390887	0	0.106002	0.0185312	0	0.0358442	0.0967337	0.000146205	0.000623787	0.00317374	0	0	0.00356275	0	0	0	0
E8:Paraxial mesoderm B	0	0	0	0	0	0	0.00118365	0	5.35292e-05	0	0.000269202	0	0	0.025822	0.562775	0.0913341	0.218852	0.0704281	0	0	0.00319189	0	0	0.02609	0	0	0	0	0	0	0
E8:Paraxial mesoderm C	0	0.000455308	0.000244929	0.000120723	0	0.00387415	0.183615	0.0017675	0.0248773	0.0462456	0.00556094	0	0.000466397	0	0.0835905	0.621844	0	0.00374476	0	0	0	0	0	0.016289	0	0.000438109	0	0.00686582	0	0	0
E8:Intermediate mesoderm	0	0	0	0	0	0	0	0	0	0	0	0	0	0.0157241	0.0417368	0	0.684351	0.204875	0	0	0.0341786	0	0	0.019134	0	0	0	0	0	0	0
E8:Somatic mesoderm	0	0	0	0	0	0	0	0	0	0	0	0	0	0.000426401	0.0133303	0	0.384564	0.42591	0	0	0.0942395	0	0.0076492	0.0738803	0	0	0	0	0	0	0
E8:First heart field	0	0	0	0	0	0	0	0	0	0	0	0	0	0	0	0	0	0	0.75699	0.223002	0.00696326	0.0128519	0	0	0	0	0.000191981	0	0	0	0
E8:Splanchnic mesoderm	0	0	0	0	0	0	0	0	3.53286e-05	0	0	0	0	0.024899	0.000207291	0	0.0470111	0.0497987	0.191289	0.249268	0.366442	0.0582797	0.00773749	0.00452596	0.000189722	0	0.000316533	0	0	0	0
E8:Amniochorionic mesoderm	0	0	0	0	0	0	0	0	0.000393121	0	0.000560201	0	0	0	0	0	0	0.00169093	0.00990769	0.00325252	0.0259291	0.44646	0.427972	0.020139	0.0593985	0	0.00397591	0.000320937	0	0	0
E8:Extraembryonic mesoderm	0	0	0	0	0	0	7.98773e-05	0	5.77532e-05	0.0013128	0	0	0	0	0.0469724	0.00761989	0.119816	0.159791	0	0	0.0164437	0.000289561	0.0568392	0.500566	0.0896815	0	0.000530611	0	0	0	0
E8:Allantois	0	0	0	0	0	0	0	0	0	0	0	0	0	0	5.8547e-05	0	0.0012174	0.00321465	0.000112799	0	0.00415218	0.00262637	0.0280072	0.0388893	0.909743	0	0.0119787	0	0	0	0
E8:Endothelium	0	0	0	0	0	0	0	0	0	0	0	0	0	0	0	0	0	0	0	0	0	0	0	0	0	0.958639	0.038756	0.00260488	0	0	0
E8:Hematoendothelial progenitors	0.000497649	0.000572741	0.000288758	0.00045078	0	0.000425965	2.78469e-05	4.73803e-05	0.00209597	0	0.000225875	0	0	0.00154657	1.2107e-05	0	7.50441e-05	0.000225646	0.000920242	0.00539379	0.00225161	0.00511266	0.000973168	0.00187292	0.0511934	0.139428	0.73047	0.0558921	0	0	0
E8:Blood progenitors	0	0	0	0	0	0	0	0	0	0	0	0	0	0	0	0	0	0	0	0	0	0	0	0	0	0.070678	0.000587132	0.913583	0.0151515	0	0
E8:Primitive erythroid cells	0	0	0	0	0	0	0	0	0	0	0	0	0	0	0	0	0	0	0	0	0	0	0	0	0	0	0	0.158527	0.841473	0	0
E8:Embryonic visceral endoderm	0	0	0	0	0	0	0	0	0	0	0.958539	0.0199836	0	0	0	0	0	0	0	0	0	0	0	0	0	0	0	0	0	0.0214769	0
E8:Extraembryonic visceral endoderm	0	0	0	0	0	0	0	0	0	0	0.00498252	0	0	0	0	0	0	0	0	0	0	0	0	0	0	0	0	0	0	0.995017	0
E8:Parietal endoderm	0	0	0	0	0	0	0	0	0	0	0.546978	0	0	0	0	0	0	0	0	0	0	0.0149214	0.021535	0.0131016	0.170907	0	0	0	0	0.232557	0
E8:Extraembryonic ectoderm	0	0	0	0	0	0	0	0	0	0	0	0	0	0	0	0	0	0	0	0	0	0	0	0	0	0	0	0	0	0	1
	E8.5a:Neural crest	E8.5a:Forebrain/midbrain	E8.5a:Hindbrain	E8.5a:Anterior floor plate	E8.5a:Posterior floor plate	E8.5a:Spinal cord	E8.5a:Neuromesodermal progenitors	E8.5a:Placodal area	E8.5a:Fusing epithelium	E8.5a:Pre-epidermal keratinocytes	E8.5a:Primordial germ cells	E8.5a:Gut	E8.5a:Definitive endoderm	E8.5a:Notochord	E8.5a:Paraxial mesoderm A	E8.5a:Paraxial mesoderm B	E8.5a:Intermediate mesoderm	E8.5a:Somatic mesoderm	E8.5a:First heart field	E8.5a:Second heart field	E8.5a:Splanchnic mesoderm	E8.5a:Amniochorionic mesoderm A	E8.5a:Amniochorionic mesoderm B	E8.5a:Extraembryonic mesoderm	E8.5a:Allantois	E8.5a:Endothelium	E8.5a:Hematoendothelial progenitors	E8.5a:Blood progenitors	E8.5a:Primitive erythroid cells	E8.5a:Extraembryonic visceral endoderm
E8.25:Neural crest	0.897849	0.0286022	0.0640068	0	0	0.00911105	0	0.000430779	0	0	0	0	0	0	0	0	0	0	0	0	0	0	0	0	0	0	0	0	0	0
E8.25:Forebrain/midbrain	0.00946535	0.740781	0.205137	0.00334183	0	0.00628383	0.00500738	0.0197802	0	0	0	0.00673097	0	0	0	0	0	0	0	0	0	0	0	0	0	0	0.00347277	0	0	0
E8.25:Hindbrain	0.00498997	0.0261222	0.172417	0.704314	0.084896	0.00261309	0	0	0	0	0	0	0.00464716	0	0	0	0	0	0	0	0	0	0	0	0	0	0	0	0	0
E8.25:Spinal cord	0.00744593	0.000621224	0.0642551	0.0102313	0.225715	0.669752	0.0219797	0	0	0	0	0	0	0	0	0	0	0	0	0	0	0	0	0	0	0	0	0	0	0
E8.25:Rostral neuroectoderm	0	0.848879	0	0	0	0	0	0.151121	0	0	0	0	0	0	0	0	0	0	0	0	0	0	0	0	0	0	0	0	0	0
E8.25:Caudal neuroectoderm	0	0	0	0	0	1	0	0	0	0	0	0	0	0	0	0	0	0	0	0	0	0	0	0	0	0	0	0	0	0
E8.25:Neuromesodermal progenitors	0	0	0	0	0	0	0.932713	0.00259657	0	0.00444249	0.04301	0.0101657	0	0	0	0.00581655	0	0	0	0	0	0	0	0.00125619	0	0	0	0	0	0
E8.25:Caudal lateral epiblast	0	0	0	0	0.0708525	0.0470169	0.882131	0	0	0	0	0	0	0	0	0	0	0	0	0	0	0	0	0	0	0	0	0	0	0
E8.25:Surface ectoderm	0.00156785	0.000504589	0.0013489	0	0	0.000761356	0.00217375	0.158068	0.579657	0.247586	0.000491724	0.00439528	0	0	0	0	0	0	0	5.48838e-05	0.000205249	0	0.000201718	0.000274995	0	0.000685989	0.00200308	1.97278e-05	0	0
E8.25:Primordial germ cells	0	0	0	0	0	0	0.000167288	0	0	0.0107027	0.98824	0.000141898	0	0	0	0	0	0	0	0	0	0	0	0.000747848	0	0	0	0	0	0
E8.25:Gut	0	0.000446097	0.000343754	0.0570066	0.00113131	0	0	0.0692233	0	0.00504694	0.00291574	0.783693	0.0381819	0.0149033	0.000452241	0	0	0	0	0	0.00461332	0.0193813	0.00110266	9.15299e-05	5.49775e-05	0	0.000753014	2.5047e-05	0	0.000633567
E8.25:Definitive endoderm	0	0.00019734	0.000181112	0.120792	0.0107775	0	0	0.00625292	0	0	0	0.0114069	0.63273	0.217662	0	0	0	0	0	0	0	0	0	0	0	0	0	0	0	0
E8.25:Notochord	0	0	0	0.00210729	0.000636542	0	0.00181837	0.000386374	0	0.000404024	0	0.00723774	0.155727	0.819921	2.15407e-05	0.00392726	0	0.000351609	0	0	0	0	0	0.000385583	0	0.00435771	0.00271801	0	0	0
E8.25:Paraxial mesoderm A	0.00455291	0	0	0	0	0	0	0	0	0	0	9.03321e-05	0	0	0.843248	0.0380123	0.0791277	0.0115212	0	0.00130094	0.0153263	0	0	0	0	0	0.00681999	0	0	0
E8.25:Paraxial mesoderm B	0	0	0	0	0	0	0.00431017	0	0	0.000620344	0	0	0	0	0.0450028	0.879991	0.0278343	0.0148329	0	0	0	0	0	0.0251166	0	0	0.00229179	0	0	0
E8.25:Paraxial mesoderm C	0	0	0	0	0	0	0.363784	0.00458033	0	0.420078	0.000316613	0.127635	0	0	0	0.0264245	0	0	0	0	0	0	0	0.0571811	0	0	0	0	0	0
E8.25:Intermediate mesoderm	0	0	0	0	0	0	0	0	0	0	0	0	0	0	0.0327985	0.324719	0.166396	0.419564	0	0	0.0270932	0	0	0.0294288	0	0	0	0	0	0
E8.25:Somatic mesoderm	0	0	0	0	0	0	0	0	0	0	0	0	0	0	0.00167584	0.0548949	0.0206087	0.804025	0	0	0.0612953	0	0.00100663	0.0564941	0	0	0	0	0	0
E8.25:First heart field	0	0.000350892	0	0	0	0.000409382	0	0	0	0	0	0	0	0	0	0.000184154	0	0	0.707905	0.287416	0.00231815	0	0.00017988	0.00123593	0	0	0	0	0	0
E8.25:Second heart field	0	0.000142024	0	0	0	0	0	0	0	0	0	0	0	0	0.00409985	0	0	0	0.0681882	0.913968	0.0135219	0	0	0	0	0	8.02446e-05	0	0	0
E8.25:Splanchnic mesoderm	0	0	0	0	0	0.000478849	0	0	0	0	0	0	0	0	0.0242691	6.06693e-05	0.0101204	0.141638	0.0951854	0.204335	0.492597	0.000485128	0.0149652	0.0158647	0	0	0	0	0	0
E8.25:Amniochorionic mesoderm A	0	0	0	0	0	0	0	0	0	0	0	6.70306e-05	0	0	0.000779827	0	0	0	0.0202166	0.0246073	0.0597828	0.76887	0.105393	0.00189696	0.0114058	0.00179242	0.00515913	0	2.88985e-05	0
E8.25:Amniochorionic mesoderm B	0	0	0	0	0	0	0	0	0.0193701	0.000198267	0	0	0	0	3.19567e-05	0	0	0.00697708	0	0.00299366	0.0184315	0.0219332	0.88846	0.0282503	0.0133096	0	4.40039e-05	0	0	0
E8.25:Extraembryonic mesoderm	0	0	0	0	0	0	0.000589241	0	0.00187726	0.01147	0.0291436	0	0	0	0	0.0931987	0.00835108	0.0884089	0	0	0.0127838	0	0.0141694	0.682113	0.0482706	0	0.00962398	0	0	0
E8.25:Allantois	0	0	0	0	0	0	0	0	0	0	0	5.64868e-05	0	0	0	0	0	0	0	0	0.000289597	0.000386347	0.0170288	0.0192879	0.940309	0	0.0226421	0	0	0
E8.25:Endothelium	0	2.03405e-05	0	0	0	0	0	0	0	0	0	0	0	0	0	0	0	0	0	0	0	5.16499e-05	0	0	0.00143317	0.850967	0.0602048	0.0868787	0.000443986	0
E8.25:Hematoendothelial progenitors	9.7843e-05	0.000203048	1.0674e-05	0	0	1.30548e-05	0	0.000105518	4.5994e-05	0	0	0	0	0	0.00706148	0.000226593	0.00824948	0.000810538	0	0.00208275	0.00142606	0.00081686	0.000104184	0.00298626	0.00321193	0.150662	0.820677	0.0010337	0.000174922	0
E8.25:Blood progenitors	0.000101561	0.000273226	0	0	0	0	0	9.34478e-05	0	0.000130308	0	0	0	0	0	0	0	0	0	0.000447485	7.24354e-05	0.000184022	0	0.000132382	0.000111505	0.00246459	0.0106153	0.984698	0.000675281	0
E8.25:Primitive erythroid cells	0	0	0	0	0	0	0	0	0	0	0	0	0	0	0	0	0	0	0	0	0	0	0	0	0	0	0	0.0697473	0.930253	0
E8.25:Extraembryonic visceral endoderm	0	0	0	0	0	0	0	0	0	0	0	0.0278296	0	0	0	0	0	0	0	0	0	0	0	0	0	0	0	0	0	0.97217
	E9.5:Neural crest (PNS glia)	E9.5:Neural crest (PNS neurons)	E9.5:Mesencephalon/MHB	E9.5:Di/telencephalon	E9.5:Retinal primordium	E9.5:Motor neurons	E9.5:Neuron progenitor cells	E9.5:Hindbrain	E9.5:Roof plate	E9.5:Anterior floor plate	E9.5:Posterior floor plate	E9.5:Spinal cord (dorsal)	E9.5:Spinal cord (ventral)	E9.5:Neuromesodermal progenitors	E9.5:Otic epithelium	E9.5:Olfactory epithelium	E9.5:Placodal area	E9.5:Branchial arch epithelium	E9.5:Fusing epithelium	E9.5:Apical ectodermal ridge	E9.5:Pre-epidermal keratinocytes	E9.5:Primordial germ cells	E9.5:Gut and lung epithelium	E9.5:Hepatocytes	E9.5:Osteoblast progenitors A	E9.5:Osteoblast progenitors B	E9.5:Skeletal muscle progenitors	E9.5:Chondrocyte and osteoblast progenitors	E9.5:Paraxial mesoderm B	E9.5:Intermediate mesoderm	E9.5:Renal epithelium	E9.5:Mesenchymal stromal cells	E9.5:Somatic mesoderm	E9.5:Limb mesenchyme progenitors	E9.5:First heart field	E9.5:Second heart field	E9.5:Splanchnic mesoderm	E9.5:Amniochorionic mesoderm A	E9.5:Amniochorionic mesoderm B	E9.5:Extraembryonic mesoderm	E9.5:Endothelium	E9.5:Blood progenitors	E9.5:Primitive erythroid cells	E9.5:Extraembryonic visceral endoderm
E8.5b:Neural crest	0.401943	0	0.0112172	0.00172602	0	0	0	0.00131433	0.026979	0	0	0.000947102	0.0106981	0.00256018	0	0	0	0	0	0	0.00293813	0	0	0.000173013	0.162856	0.0403875	0.0014575	0.0060752	0.00027956	0	0	0.327252	0	0	0.000416736	0	0.000473812	0	0	0.000306442	0	0	0	0
E8.5b:Forebrain/midbrain	0.010099	0	0.274067	0.262511	0.0805509	0	0.0288853	0.034234	0.063847	0.000487611	0.00398632	0.018348	0.117753	0.00899828	0.00699006	0.00618241	0.000119233	0	0	0	0.00188771	0.014546	0.000427231	0.00205826	0.000279152	0	0.000775008	0	0	0	0	0.0608943	0	0.000300288	0.000155058	0	0.00161732	0	0	0	0	0	0	0
E8.5b:Hindbrain	0	0	0.093537	0.00601382	0	0.00173369	0	0.299039	0.425379	0.0149194	0.0691992	0.0389531	0.0501069	0	0.00103671	0	0	0	0	0	8.26458e-05	0	0	0	0	0	0	0	0	0	0	0	0	0	0	0	0	0	0	0	0	0	0	0
E8.5b:Anterior floor plate	0	0	0.0171346	0.00340926	0.000540075	0.00607344	0	0.00300443	0	0.636422	0.326027	0	0.00738929	0	0	0	0	0	0	0	0	0	0	0	0	0	0	0	0	0	0	0	0	0	0	0	0	0	0	0	0	0	0	0
E8.5b:Posterior floor plate	0	0	0.00324654	0.000977347	0	0.207914	0.00933373	0.00164461	0	0.0722682	0.657853	0.000287639	0.0270713	0.00756793	0	0	0	0.000524254	0	0	0	0	0.00395579	0	0	0	0	0	0	0.000548341	0	0	0	0	0	0	0.00106996	0.00291724	0.00282042	0	0	0	0	0
E8.5b:Spinal cord	0.0129261	0	0.0509945	0.0127746	6.30768e-05	0	0.00249807	0.0215658	0.111367	0	0.0134623	0.26444	0.2483	0.203647	0.000159394	0.000723002	0	0	0	0	0.00190905	0	0	0	1.78784e-05	0	0.000174106	0	0.000376685	0.00164596	0	0.0517121	0	0.000187752	0.000183249	0	0	0	0	0.000308157	0	0.000565088	0	0
E8.5b:Neuromesodermal progenitors	0.00609068	0	0.00366415	0.00124708	0	0	0	0.00055238	0.00187849	0	0.0025538	0.0209567	0.0189515	0.858614	0	0	0	0	0	0	0.0020228	0	0.000738666	0.00156963	0	0	0	0	0.0366798	0	0	0.0444809	0	0	0	0	0	0	0	0	0	0	0	0
E8.5b:Placodal area	0.000711042	0.00880559	0.00057198	5.79388e-05	0	0	0	0	0.000367624	0	0	0	0.000159358	0.000644197	0.372406	0.166601	0.11303	0.159268	0.00215522	0.0043954	0.109068	0.0445139	0.00328677	0	0	5.11354e-05	0	0	0	0.00165638	0.000212205	0.010664	0	0.000308377	0	0	0	0	0	0.00106587	0	0	0	0
E8.5b:Fusing epithelium	0	0	0	0	0	0	0	0	0	0	0	0	0	0	0	0	0.0038371	0.00281713	0.97676	0.0043401	0.0118364	0	0	0	0	0	0	0	0	0	0	0	0	0	0	0	0	0	0.000409528	0	0	0	0	0
E8.5b:Pre-epidermal keratinocytes	0.000411308	0	0.00021799	0	0	0	0	0	0.000781249	0	0	0	3.30863e-05	0.0201461	0	0.00285318	0.0126358	0.0305892	0.0623697	0.229329	0.50332	0.0929096	0.00460122	0	0	0	0.0263062	0	0.000115065	0	0	0.00884508	0	0	0.000702075	0	7.64839e-05	0	0	0.000179078	0	0.00357797	0	0
E8.5b:Primordial germ cells	0	0	0	0	0	0	0	0	0	0	0	0	0	0.00164505	0	0.00168735	0	0.000711129	0	0	0.000656163	0.993693	0	0	0	0	0	0	0	0	0	0.00160723	0	0	0	0	0	0	0	0	0	0	0	0
E8.5b:Gut	0	0	0	6.07415e-05	0	0	0	0	0	0	0	0	4.58621e-05	0.0026961	0.00167315	0.00784532	0.0147073	0.207677	0	0	0.0109545	0.0345192	0.390898	0.32289	0	0	0	0	0.000951351	0.000270021	0	0.000405614	0	0	0.000104007	0	7.23377e-05	3.21587e-05	0	0.000428989	0	0	0	0.00376783
E8.5b:Definitive endoderm	0	0	0	0	0	0	0	0	0	0	0	0	0	0	0	0.0157309	0.0274772	0.0431718	0	0	0.000359742	0.195175	0.715593	0	0	0	0	0	0.00249196	0	0	0	0	0	0	0	0	0	0	0	0	0	0	0
E8.5b:Notochord	0	0	0	0.0246177	0	0	0	0	0	0	0	0	0	0.150732	0	0	0	0	0	0	0	0	0.289681	0	0	0	0	0	0.534969	0	0	0	0	0	0	0	0	0	0	0	0	0	0	0
E8.5b:Paraxial mesoderm A	0.0041773	8.66809e-05	0.000660669	0.00016713	0	0	0	0	7.2373e-05	0	0	0	0.00101399	0	0	0	0	0	0	0	0.000594069	0	0	0	0.0114879	0.00693048	0.476407	0.170295	0.0838593	0.00477667	0.0006553	0.224114	0	0.000978879	0.00110881	0.00556881	0.00374164	0.000262455	0	0.002633	0.000407946	0	0	0
E8.5b:Paraxial mesoderm B	0.00527589	0	0.0017744	0.00488054	0	0	0	0	0	0	0	0	0.000642937	0.0204309	0	0	0	0.000224732	0	0	0.00158466	0	0	0.0117461	0	0	0.00314668	0.000805915	0.699829	0.0190032	0	0.229463	0	0.00117787	0	0	0	0	0	1.43113e-05	0	0	0	0
E8.5b:Intermediate mesoderm	0	0	0	0	0	0	0	0	0	0	0	0	0	0.000144372	0.0150859	0	0	0.00532451	0	0	0	0	0.00411954	0	0	0	0.0610598	0.000928079	0.0591754	0.0989848	0.736723	0.00362961	0	0	0	0	0.00130847	0.00111176	0	0.0124051	0	0	0	0
E8.5b:Somatic mesoderm	0.0177995	0.000625731	0.000841991	0.000984245	0	0	0	0	0	0	0	0	0.0119246	0.000177843	0.00102234	0	0.000207932	0.000359645	0	0	0.00807214	0	0.00165927	0.0213154	0.00658575	0.00420987	0.0181007	0.0041696	0.00896149	0.0112479	0.00515126	0.561933	0.0648672	0.0183011	0.00204213	0.0113051	0.0494212	0.0211557	0.0190012	0.115709	3.2832e-05	0.0128144	0	0
E8.5b:First heart field	0.0043033	0	0.0014733	0.00121935	0	0	0	0	0	0	0	0	0.000710398	0.0127101	0	0	0.00523545	0.00211616	0	0	0.000826147	0	0.00115787	0	0.00153902	0.000257774	0.00208964	0.00369908	0	0.00296691	0	0.018933	0.000334315	0.000358812	0.839393	0.0338738	0.0497235	0.0106671	9.73036e-05	0.00506524	0	0.00124977	0	0
E8.5b:Second heart field	0.000409973	0	0	0.000361996	0	0	0	0	2.83044e-06	0	0	0	0	0	0	0.000632202	0.00133073	0.00216601	0.00113674	0.000699308	0.000471141	0	0.000447245	0	0.00051952	2.47565e-05	0.0015673	3.19761e-05	0	0.000723189	0	0.00482391	0	0	0.0647598	0.903158	0.0150075	0.000351612	0.000681639	0.000692633	0	0	0	0
E8.5b:Splanchnic mesoderm	0.000423033	0	0	0	0	0	0	0	0	0	0	0	6.19533e-05	0	0	0	0	0	0.00404147	0	0	0	0	0.00182139	0.00327098	0.000506864	0.00529547	0.0109619	0.000439492	0.0352036	0	0.0485811	0.0588067	0.00749208	0.0813944	0.079189	0.468256	0.125855	0.042956	0.0254436	0	0	0	0
E8.5b:Amniochorionic mesoderm A	0	0	0	0.0376704	0.00659027	0	0	0	0	0	0	0.000250919	0	0	0	0.00266624	0.000796485	0.00309739	0.00217679	0	0.000390231	0	0.00236963	0.0282464	0	0.000837686	0.000214292	0	0	0.00410849	0	0.00451214	0.000940489	0	0.00182675	0.00290042	0.0830456	0.711244	0.0678757	0.0234745	0.00406202	0.0107031	0	0
E8.5b:Amniochorionic mesoderm B	0	0	0	0	0	0	0	0	0	0	0	0	0	0	0	0	0	0	0	0	0	0	0	0	0	0	0	0	0	0	0	0	0.0808008	0	0	0.00933538	0.0664056	0.0251108	0.814666	0.00368177	0	0	0	0
E8.5b:Extraembryonic mesoderm	0.00137571	0	0	0	0	0	0	0	0	0	0	0	0.000675671	0.0492922	0	0	0	0.00468043	0	0	0.00489812	0	0	0.00321534	0.000798445	0.00177687	0.00345802	0	0.239567	0.0372812	0	0.139509	0.00155155	0.00298722	0	0	0.00720714	0.0331248	0.00669798	0.461904	0	0	0	0
E8.5b:Allantois	0.00518227	0	0.000756813	0.00223284	0	0	0	0	0	0	0	0	0.00529099	0.000648396	0	0	0	0	0	0	0.00782827	0	0	0.312557	0	0.00778143	0.00661671	0.00120439	0.014753	0.00790619	0	0.203901	0.0212742	0.00239578	0	0	0.018761	0.0190527	0.159023	0.188483	0.0103556	0.0039939	0	0
E8.5b:Endothelium	0	0	0	0	0	0	0	0	0	0	0	0	0	0	0	0	0	0	0	0	0	0	0.000446691	0.0512685	0.000431678	0	0.00153361	0.00717543	0	0.00105479	0	0	0	0	0	0	0	0	0	0	0.935194	0.00289559	0	0
E8.5b:Hematoendothelial progenitors	0	0	0	0.000811022	0	0	0	0	0	0	0	0	0.000972992	0	0	0	0	0.000850247	0	0	0.00182776	0	0.000644724	0.00665302	0.00169113	0.00070035	0.00267881	0.0029002	0	0	0	0.117638	0	0	0.000477908	0	0	0.000943279	0	0.00229837	0.842654	0.0162582	0	0
E8.5b:Blood progenitors	0	0	0	0	0	0	0	0	0	0	0	0	0	0	0	0	0	0	0	0	0	0	0	0	0	0	0	0	0	0	0	0	0	0	0	0	0	0	0	0	0.01979	0.98021	0	0
E8.5b:Primitive erythroid cells	0	0	5.82164e-06	7.52885e-06	0	0	0	0	0	6.73515e-05	0	0	0	0	0	0	0	0	0	0	0	0	0	0	0	0	0	0	0	0	0	4.42068e-05	0	0	0	0	0	0	0	0	0	0.0799305	0.919945	0
E8.5b:Extraembryonic visceral endoderm	0	0	0	0	0	0	0	0	0	0	0	0	0	0	0	0	0	0	0.00458685	0	0	0.0667448	0.000772374	0.0266968	0	0	0	0	0	0	0	0	0	0	0.000583652	0.000344637	0	0	0.00010216	0	0	0	0	0.900169
	E10.5:Neural crest (PNS glia)	E10.5:Neural crest (PNS neurons)	E10.5:Olfactory sensory neurons	E10.5:Mesencephalon/MHB	E10.5:Di/telencephalon	E10.5:Retinal primordium	E10.5:Noradrenergic neurons	E10.5:Motor neurons	E10.5:Intermediate progenitor cells	E10.5:Inhibitory interneurons	E10.5:Di/mesencephalon inhibitory neurons	E10.5:Spinal cord inhibitory neurons	E10.5:Di/mesencephalon excitatory neurons	E10.5:Spinal cord excitatory neurons	E10.5:Neuron progenitor cells	E10.5:Hindbrain	E10.5:Roof plate	E10.5:Anterior floor plate	E10.5:Posterior floor plate	E10.5:Spinal cord (dorsal)	E10.5:Spinal cord (ventral)	E10.5:Otic epithelium	E10.5:Olfactory epithelium	E10.5:Branchial arch epithelium	E10.5:Fusing epithelium	E10.5:Apical ectodermal ridge	E10.5:Pre-epidermal keratinocytes	E10.5:Gut and lung epithelium	E10.5:Hepatocytes	E10.5:Osteoblast progenitors A	E10.5:Osteoblast progenitors B	E10.5:Myocytes	E10.5:Skeletal muscle progenitors	E10.5:Early chondrocytes	E10.5:Chondrocyte and osteoblast progenitors	E10.5:Intermediate mesoderm	E10.5:Renal epithelium	E10.5:Mesenchymal stromal cells	E10.5:Somatic mesoderm	E10.5:Limb mesenchyme progenitors	E10.5:Cardiomyocytes	E10.5:Splanchnic mesoderm	E10.5:Amniochorionic mesoderm A	E10.5:Amniochorionic mesoderm B	E10.5:Endothelium	E10.5:White blood cells	E10.5:Megakaryocytes	E10.5:Primitive erythroid cells	E10.5:Definitive erythroid cells
E9.5:Neural crest (PNS glia)	0.813089	0.00344398	0	0.00308821	0.00459668	0.00274179	0.0369128	0	9.65377e-05	0.000466945	0	0	0	0	0.00015924	0.00146282	0.0022731	0.000462475	0.000220618	0.00317097	0.010814	0.00190838	0.000435649	0.000566932	0.00236627	0.00125332	0.00192987	0.00352412	0.0104306	0.0105486	0.00458522	0.00206971	0.00295643	0.000925442	0.00106424	0.00292197	0.00166811	0.047458	0.000820026	0.00485404	0.000154113	0.00281872	0.00177743	0.000431653	4.44999e-05	0.00067853	0.000286133	1.3752e-05	0.00850896
E9.5:Neural crest (PNS neurons)	0.0514064	0.7753	0.0862812	0.00081012	0.00120989	0.000475957	0.0103401	0.0012094	0.00219715	0.00346908	0.000198922	0	0.00576353	0.0010585	0.00586397	0.000759131	0.000205091	6.20228e-05	0.000138827	0.0020031	0.00291655	0.00349652	0.00446914	0.00146247	0.000531176	0.000235494	0.00247254	0.00314457	0.00221143	0.00110341	0.00106691	0.00330953	0.0008465	0.000258863	0.000792173	0.00788632	0.00352585	0.00926612	0.000390193	0.000859926	0	0.000610888	0.000108272	0.000115507	0	0	0	0	0.000167737
E9.5:Mesencephalon/MHB	0.00430035	2.61565e-05	0	0.461514	0.120611	0.00769325	7.81754e-05	0	0.00151018	0.0113714	0.000480956	0	0	0.000926973	0.00918304	0.0876934	0.020516	0.0589059	0.0211024	0.0606922	0.0897438	0.00102127	0.00079426	0.00124975	0.00167107	0.000127374	0.000950486	0.00201166	0.00139342	0.000242254	0.00163491	0.000930363	0.00121006	6.6989e-05	0.000398626	0.00546407	0.000448051	0.0178415	4.59595e-05	0.000798454	0.00109629	0.00071875	0.00018206	0.000284592	0	0.000193411	0.00137248	0	0.00150244
E9.5:Di/telencephalon	0.00698331	0	0.000335926	0.0712497	0.55904	0.0776826	0.000572537	1.87998e-05	0.00635441	0.0302277	0.000197549	0	1.23226e-05	0.000188773	0.00379798	0.00989697	0.0155903	0.0545574	0.00282623	0.0100569	0.0450142	0.0111864	0.0100358	0.00443806	6.16762e-06	0.00106854	0.00241968	0.00669127	0.00246462	0.000704579	0.00233749	0.00269459	0.00249131	0.000101408	0.000409673	0.00855204	0.0129847	0.0241077	0.000278657	0.00369729	0.00101886	0.000810998	0.000147545	0.000362608	0	0.000175775	0.00529396	0	0.000916994
E9.5:Retinal primordium	0.000606934	0.000658484	0	0.012235	0.0599973	0.856052	0	0	0.000324247	0.00254684	0	0	0	1.75901e-05	0.000544155	0.00103157	0.00150452	0.00236829	0.000874936	0.00116135	0.00509129	0.00618062	0.00527395	0.00330176	2.88644e-05	0.000468932	0.00129376	0.00223139	0.000237598	0.000682951	0.00121318	0.00200646	0.00103987	0.000704949	0.000977716	0.0081645	0.011058	0.00491931	0.000229148	0.000932067	0.000116683	0.00108826	0.000392612	9.72214e-05	0	7.78284e-05	0.0013961	0	0.00087199
E9.5:Motor neurons	8.67964e-05	0.00461395	0.0254693	0.00417071	0.000534315	2.37538e-05	0.0721999	0.650283	0.0049844	0.00999104	0.0174907	0.0080358	0.0250526	0.0578926	0.0700517	0.000825102	2.7907e-05	0.00194647	0.0349842	0.000302188	0.00833229	0	3.00851e-06	0	1.70859e-06	0	4.6027e-05	2.06005e-05	0.000235777	0	0	0.00174261	0	0	2.98266e-06	0.000101412	0	0.000456408	0	0	3.01252e-05	6.8766e-06	0	0	0	0	0	0	5.37246e-05
E9.5:Neuron progenitor cells	0.00106955	0.00286068	0.0250374	0.0187374	0.00559658	0.000437896	0.00431323	0.011276	0.0388871	0.0488434	0.0357991	0.0471871	0.171111	0.124495	0.370335	0.022018	0.00103891	0.00195185	0.00592948	0.0279621	0.026776	3.77671e-05	9.51366e-05	0.000117067	3.6397e-05	0	8.56178e-05	0.000299123	0.000155663	8.94849e-05	0.000483063	0.000396657	0.000605812	0.000223882	0.000516462	0.00162308	1.91401e-06	0.00274621	0	0.000175062	0.000140282	7.01587e-05	0	0	0	0	0.000211224	0	0.000226062
E9.5:Hindbrain	0.00138741	1.75507e-05	0	0.171152	0.034269	0.00227193	2.83703e-05	0	0.000452769	0.00353356	0.000223872	0	0	5.43873e-05	0.0164985	0.377349	0.022801	0.00601499	0.0337238	0.172308	0.146803	0.00115457	0.000712733	0.000212336	6.65416e-06	0	0.000106824	0.000417584	1.67458e-05	0.00015744	0.000181729	0.000302131	0.000309814	6.11641e-05	0.00014493	0.00355301	0.000595093	0.00222511	9.95448e-06	0.000120807	7.12153e-05	4.12326e-05	9.52449e-06	9.71139e-06	0	0	0.000653507	0	3.72198e-05
E9.5:Roof plate	0.00690366	6.07502e-06	0	0.0485939	0.0166112	0.00439132	0	0	1.63323e-05	0.000903301	0	0	0	0	0.000429798	0.0120173	0.735862	0.00292531	0.000313905	0.0434776	0.0145716	0.00894957	0.00218484	0.00172019	0.000176968	0.00158125	0.00112703	0.00113981	0.000925863	0.00330978	0.00279169	0.00533964	0.00744265	0.0273052	0.00398823	0.0159562	0.00708396	0.0164921	0.000179324	0.00113975	0.000377852	0.00195995	0.000304758	0.000433627	2.20654e-05	0.000124078	0.000421991	0	0.000497876
E9.5:Anterior floor plate	0	0	0	0.0190445	0.0118664	0.0017378	0	2.05588e-05	9.69715e-05	0.000356057	0	0	0	1.25727e-05	0.00027098	0.000413815	5.46793e-05	0.83197	0.121213	7.19413e-05	0.00344778	0	4.62896e-05	0.00156325	0	0	0	0.00192748	5.40627e-05	0.000155135	0.000274367	0.000201072	8.01303e-05	0.000402037	0.000820311	0.000188548	0.000106793	3.77339e-05	0	0.000102268	0.000146972	0.000911154	0.00191351	6.91693e-05	0	0	0.000422538	0	0
E9.5:Posterior floor plate	0.000919893	0	0	0.0189242	0.0071893	0.000587119	0	0.000123481	2.97908e-05	0.000228698	3.85849e-05	0	0	0.000112579	0.00195066	0.0284836	6.54176e-05	0.17373	0.702153	0.00235253	0.0541966	7.88485e-05	7.24415e-05	0.00102114	0	0.000230252	0.000274335	0.0007626	0.00138511	0.000261956	0.000493419	4.39974e-05	0.000365931	2.39224e-05	0.000182087	0.000271446	0.000109445	0.00217178	0	6.56685e-05	0.000180731	0.000146907	0.000166332	4.02348e-05	0	0	0.000390111	0	0.000175977
E9.5:Spinal cord (dorsal)	0.00390641	2.73279e-05	0	0.122913	0.0312701	0.00262112	0	0	0.00180794	0.00829473	5.14416e-05	2.5377e-05	0	0	0.0313847	0.137128	0.0123384	0.00209402	0.000956851	0.50835	0.112667	0.000682086	0.000988503	0.000467932	0	9.12335e-05	0.000504745	0.000876612	0.000219303	0.00139985	0.000781221	0.00206649	0.00191433	0.000447002	0.000174088	0.00372288	0.00118334	0.00553893	3.4091e-05	0.000377799	0.000408047	0.000134137	4.58257e-05	0	0	4.6797e-05	0.00102531	0	0.00103331
E9.5:Spinal cord (ventral)	0.0104967	0.000402491	0.000385671	0.0701646	0.0394401	0.007563	0	0.000837147	0.0028312	0.0128944	3.86881e-05	0	0	0.00103484	0.0395489	0.12301	0.00142221	0.0101623	0.0542595	0.0694605	0.400199	0.00116808	0.00394157	0.00189623	0.000758491	0.00307222	0.00550214	0.004138	0.0135766	0.00122482	0.00231369	0.00287483	0.00555152	0.000119299	0.000794634	0.00414332	0.00381037	0.0837174	1.50061e-05	0.00306845	0.00129033	0.000726219	0.000529267	0.000166078	1.48576e-05	0.000860264	0.00088967	0	0.00968476
E9.5:Neuromesodermal progenitors	0.0270564	0	0	0.0123318	0.0158912	0.00678126	0	0	0.00013009	0.00221509	0	0	0	0	0.00300108	0.00572787	0.011544	0.00473367	0.017016	0.0184404	0.193063	0.00419215	0.00772965	0.0113727	0.00271719	0.0192004	0.0354775	0.0475843	0.0299363	0.00754498	0.00646438	0.00485283	0.156261	0.00655502	0.00950338	0.00786731	0.00414776	0.270227	0.000140465	0.020371	0.00591486	0.00365633	0.00262634	0.00124955	0	0.00214705	0.000413377	0	0.0139155
E9.5:Otic epithelium	0.000950373	0.000127573	0	0.0018223	0.00406429	0.00981417	0	0	3.38263e-05	0.000302343	0	0	0	0	4.33738e-05	0.000237112	0.000605883	9.69991e-05	6.22256e-05	0.000665515	0.00425932	0.872362	0.0130758	0.0216321	0.000324059	0.0167258	0.00555171	0.000966247	0.00240927	0.000667004	0.0016639	0.00185267	0.000871936	0	0.000300173	0.00512088	0.00361275	0.0214316	0.00053614	0.0013548	0.000105489	0.00133536	0.000199953	0.000222152	0	0.000555925	0	0	0.00403712
E9.5:Olfactory epithelium	0.000351255	1.27672e-05	0.000464313	0.00254126	0.0134801	0.00471748	0	0	4.7406e-05	0.000632482	0	0	0	0	0.000127987	0.000407817	0.000558797	0.000762452	0.000177162	0.000836682	0.00460418	0.0261594	0.675156	0.0907012	0.0076987	0.00791937	0.0498064	0.0395211	0.00257501	0.00119098	0.00114717	0.00755641	0.0025123	9.50996e-06	0.000189887	0.00794058	0.0238589	0.0198578	0.000203648	0.00195348	0.000145701	0.00120079	0.000149436	0.000599388	6.31398e-05	0.00083181	0.000383195	0	0.000946619
E9.5:Placodal area	0.000344909	0	0	0.00155353	0.00200985	0.0041164	0	0	0	0.00041077	0	0	0	0	5.2052e-05	0.000427708	0.000248091	2.93398e-05	9.31457e-05	0.000189941	0.00202938	0.00838501	0.117198	0.399394	0.0203519	0.109609	0.213536	0.0442327	0.0013542	0.000422568	0.00103266	0.00323881	0.00208113	0	0.000488347	0.031732	0.0213817	0.00758639	0.000973896	0.000656664	0.000399084	0.00149411	0.000520999	0.000244204	5.10527e-05	0.000333075	6.36646e-05	4.06407e-06	0.00172995
E9.5:Branchial arch epithelium	0.00167482	0	0	0.00188151	0.00655453	0.00600003	0	0	3.70829e-05	0.000450391	0	0	0	0	0	0.000298542	0.000280915	0.00147101	7.45088e-05	0.000372831	0.00351174	0.0617601	0.0536265	0.383069	0.0442127	0.0482703	0.121684	0.130459	0.00909445	0.00103346	0.00228743	0.0112375	0.00345487	2.33305e-05	0.000715083	0.0288255	0.0303445	0.0217224	0.000226555	0.00108136	0.00164897	0.00986918	0.007632	0.0012403	9.16481e-05	0.000834415	0.000259876	0	0.0026864
E9.5:Fusing epithelium	0.000718664	0	0	2.06288e-05	0.000101083	4.17698e-05	0	0	0	0	0	0	0	0	0	0	0	0	0	0	7.18386e-05	7.20052e-06	0.000531038	0.00836384	0.927597	0.00649282	0.0362006	0.00137656	0.00822966	2.23242e-05	4.26509e-05	5.80144e-05	0	0	0	0.000439653	0.000269888	0.00130078	0.00174131	7.32355e-05	0.000603733	0.000465186	0.00105317	0.00354623	2.65196e-05	0	0	0	0.000604276
E9.5:Apical ectodermal ridge	1.70034e-05	0	0	0.000398321	0.000276309	5.43939e-05	0	0	2.31455e-05	2.49907e-05	0	0	0	0	5.92129e-05	6.94674e-05	3.65819e-05	0	0	0.00049394	0.000352198	0.00106733	0.0016077	0.0379012	0.00899803	0.826587	0.112708	0.00526028	0.000218711	0.00011809	0.000123667	0.000124836	0.000109644	0	0	0.00055372	0.000578289	0.000474207	0.000485915	4.65403e-05	0	0.000371406	4.56303e-05	0.000206165	0	0.000201733	2.88609e-05	0	0.000377349
E9.5:Pre-epidermal keratinocytes	0.00157934	0	0	0.00123995	0.00232871	0.000630205	0	0	2.47217e-05	0.000415722	0	0	0	0	9.59275e-05	2.68909e-05	0.000200026	0.000116535	2.22836e-05	0.000505567	0.00533134	0.00252222	0.0185205	0.0675413	0.0959771	0.11829	0.576477	0.0149776	0.0226447	0.000220612	0.000366465	0.00158581	0.0012457	0	0.00013299	0.0040471	0.0103271	0.0337022	0.00019733	0.00101555	0.00033084	0.00160015	0.000648832	0.000487113	2.49053e-05	0.00138987	0.000997281	0	0.0122126
E9.5:Primordial germ cells	0.00369686	0	0	0.00561637	0.0108341	0.00043764	0	0	0	0.00362034	0	0	0	0	0	0.000794931	0.00534918	0.00105693	0.00135641	0.0342962	0.053711	0.00334179	0.0281936	0.0122499	0.00296208	0.0449429	0.111745	0.0351549	0.273524	0.000983004	0.000541435	0.000784529	0.01195	0	0	0	0.020623	0.249415	0	0.0084362	0.00250983	0.00339545	0	0.000621406	0	0	0.00191807	0	0.0659378
E9.5:Gut and lung epithelium	0.00506424	1.91659e-05	0	0.000318731	0.00246285	0.000358811	0.00142749	0	0	0.000140785	0	0	0	0	0	1.71858e-05	0.000169571	0.000164271	0.000270357	0.000474021	0.00493455	0.00239723	0.0081291	0.0543008	0.00202702	0.0112907	0.0170393	0.721765	0.0634056	0.0011065	0.00355411	0.00232438	0.0083486	0.00219411	0.00241255	0.00497726	0.0405539	0.0252164	0.000414089	0.00286196	0.00105448	0.00334838	0.00247674	0.00140167	5.54427e-05	0.000361515	0.000306645	0	0.000855012
E9.5:Hepatocytes	0.00179048	0	0	0.00244844	0.00101656	0.000115359	0	0	0	4.96251e-05	0	0	0	0	0	0	0.000183214	0	2.89177e-05	0.000408615	0.00445103	0.000554609	0.00183442	0.00200955	0.000461119	0.000226056	0.00461265	0.0694759	0.826327	0.000458365	0.000101469	0.000364691	0.000587239	0	6.17785e-05	0.000567234	0.0015175	0.0244309	6.6891e-05	0.000523488	0.000222276	0.00231883	0.000603478	0.000407089	0.00571481	0.00280445	0.00147725	0	0.0417784
E9.5:Osteoblast progenitors A	0.00428494	0	0	0.000200604	0.00134718	0.000132153	0	0	0.00104571	0.000384104	0	0	0	0	0.000180464	0.000112768	0.00010089	0.000140527	1.56917e-05	0.000603736	0.00083029	0.000208435	0.000398424	0.000287304	0.000106894	0	0.000616364	0.000309341	0.000581569	0.660339	0.121937	0.00257284	0.0180314	0.0244563	0.0547576	0.00312658	0.00414392	0.0533961	0.00167159	0.0341934	0.00110499	0.00647308	0.000972797	0.000403145	0.000101395	0.000131652	4.02678e-05	0	0.00025879
E9.5:Osteoblast progenitors B	0.00844394	0	0	0.00078653	0.00258833	0.000859571	0	0	4.1966e-05	0.000436142	0	0	0	0	0.000174918	0.000183246	0.000129334	0	1.70328e-05	0.00050136	0.000870045	0.000494875	0.000631137	0.000677227	2.13835e-05	0.00026825	0.000641003	0.00480609	0.000314839	0.19249	0.364138	0.00654771	0.00951158	0.0163559	0.0588895	0.0116899	0.00158761	0.0757831	0.00317301	0.193596	0.00308026	0.0247459	0.00727056	0.00681036	0.000345836	0.000110029	0.000674863	0	0.000312801
E9.5:Skeletal muscle progenitors	0.00247202	1.81223e-05	0	0.00208188	0.000913228	0.000368716	0	0	0	6.82966e-05	0	0	0	0	0.000135414	0.000607821	0.000538751	4.46618e-05	5.73544e-05	0.00409494	0.00419823	0.00191095	0.00239114	0.00434126	0	0.00194395	0.00287504	0.00392175	0.00201203	0.0377569	0.0344466	0.21257	0.464216	0.0108442	0.0554176	0.0366301	0.00613916	0.0409419	0.00222586	0.0159298	0.00295312	0.0285842	0.0113723	0.00347526	6.29684e-05	6.52784e-05	0.000161293	0	0.00121207
E9.5:Chondrocyte and osteoblast progenitors	0.000567897	1.80425e-06	0	0.000782254	0.00178319	0.000564384	0	0	6.43847e-05	0.000462425	0	0	0	0	4.04108e-05	0.000176363	0.000288307	0.000517217	5.45562e-05	0.000454338	0.00188265	9.15702e-05	0.000480531	0.000562301	6.32887e-05	4.19134e-05	0.000526015	0.00188694	0.000555286	0.0721281	0.0745143	0.0112459	0.0366538	0.31746	0.334534	0.0179721	0.00185696	0.0552128	0.000494451	0.0236554	0.00123654	0.0338555	0.00584274	0.000750355	0.00014205	1.66847e-05	0.000272521	0	0.000307878
E9.5:Paraxial mesoderm B	0.00445336	0	0	0.00433923	0.00520007	0.00135895	0	0	0	0.000494521	0	0	0	0	0	0.000102367	0.000364971	0.000374228	0.000539409	0.000766346	0.0137444	0.00561627	0.00258335	0.00345798	0.000482416	0.00551955	0.00767245	0.0352377	0.0248136	0.00891449	0.00790613	0.0161848	0.538325	0.00744899	0.0286208	0.0361582	0.00405985	0.19951	0.000212649	0.0158206	0.00316976	0.00566647	0.00426306	0.00100877	4.52177e-05	0.00224109	0	0	0.00332335
E9.5:Intermediate mesoderm	0.00280033	0	0	0.00260414	0.00550359	0.00164583	0	0	3.3267e-05	0.000235152	0	0	0	0	6.96611e-05	0.000871693	0.000879497	0.000287595	0.000105705	0.00146835	0.00403182	0.00656266	0.00535269	0.0165893	0.00257041	0.00866929	0.0173884	0.0112539	0.00174938	0.014637	0.0144863	0.0185394	0.0150933	0.000931617	0.00986127	0.635013	0.0940702	0.0411805	0.000732319	0.0122932	0.00158848	0.0250733	0.0217086	0.00183041	4.88833e-05	0.000628417	0.000167168	0	0.00144378
E9.5:Renal epithelium	0.00123204	0	0	0.000117928	0.00289761	0.00431095	0	0	0	0	0	0	0	0	0	0	5.88066e-05	6.84226e-05	0	0.000171831	0.00176945	0.006567	0.00898413	0.00803635	0.000269908	0.00179178	0.00695931	0.0385278	0.00131264	0.000750352	0.0014002	0.00297563	0.00101337	1.76648e-05	0.000221233	0.00988326	0.881338	0.0135341	0	0.00348249	4.46098e-05	0.000755832	0.000842193	0.000237087	4.20596e-05	0.000206401	0	0	0.000179831
E9.5:Mesenchymal stromal cells	0.0133988	3.68275e-05	0	0.00401846	0.00647528	0.000684883	0	8.24431e-06	0.000289103	0.00147962	0	0	0	0	5.89673e-05	0.000298496	0.000841167	0.000248194	5.88679e-05	0.00239404	0.0298017	0.0023568	0.00466333	0.00307158	0.00259174	0.00349032	0.0121338	0.00640929	0.0543677	0.0261646	0.0304685	0.00982875	0.0197328	0.00483342	0.0159837	0.00926367	0.00723786	0.612764	0.00167187	0.0426318	0.00220131	0.00548832	0.00537769	0.00185056	0.000729494	0.006385	0.00230175	0.000564023	0.0453442
E9.5:Somatic mesoderm	0.000404026	0.000104406	0	0.000194616	0.000405207	4.29927e-05	0	0	0	5.61799e-05	0	0	0	0	0	5.71195e-05	0.000333852	0	0	0.000288123	0.000374326	0.000188831	0.000259978	0.000442057	0.0174962	0.000662917	0.0032809	0.000620583	0.00205717	0.0178164	0.020898	0.00344849	0.0107663	0.0016499	0.0026661	0.00177113	0.000230359	0.00947748	0.742301	0.0546158	0.00266724	0.0306548	0.00501023	0.0685892	3.8375e-05	6.01891e-05	2.25377e-05	0	4.73035e-05
E9.5:Limb mesenchyme progenitors	0.000622561	0	0	0.000358547	0.00184374	0.000236482	0	0	0	6.04833e-05	0	0	0	0	2.38754e-05	6.2641e-05	0.000192195	8.20115e-05	5.87002e-05	0.000331413	0.00189016	0.000407763	0.00103314	0.000497594	5.94081e-05	0.000515397	0.00083311	0.00104155	0.00186969	0.0942012	0.130853	0.0128596	0.0337875	0.00932304	0.0183865	0.00765314	0.00326583	0.0637504	0.105253	0.456559	0.00240261	0.0371703	0.00273723	0.00832003	4.84443e-05	0.0001782	0.00021994	0	0.0010102
E9.5:First heart field	0.00861198	0.000107008	0	0.00683603	0.0076949	0.0011385	0	3.80793e-05	0.000575171	0.00170971	5.90322e-05	0	5.49897e-05	0.000209218	0.00364938	0.00166734	0.000938216	0.00182871	0.000497008	0.00417023	0.00863402	0.00170203	0.0052548	0.00435284	0.0149045	0.00186685	0.00854315	0.0161101	0.0128697	0.0141883	0.0139897	0.0308541	0.02055	0.00668151	0.0198494	0.00478839	0.00785626	0.0506756	0.00329491	0.0105678	0.614611	0.0174365	0.00637781	0.00536922	0.0123778	0.00968065	0.00406609	0.000671263	0.0320897
E9.5:Second heart field	0.00216296	0	0	0.00030013	0.00155959	0.000757755	0	0	0	5.24347e-05	0	0	0	0	5.60978e-05	6.05489e-05	0.000100208	6.55783e-05	8.49775e-05	5.48098e-05	0.000729596	0.00111487	0.00131415	0.00585809	0.0393213	0.00282465	0.00528432	0.0135327	0.000421489	0.00391568	0.0309524	0.00634627	0.00264385	0.0136611	0.0118899	0.00873932	0.0446501	0.0325755	0.0716298	0.0300706	0.454029	0.0791095	0.0344392	0.0961431	0.00244491	0.00032561	0.000475844	0	0.000302268
E9.5:Splanchnic mesoderm	0.001386	0.000225453	0.000130671	0.000519684	0.00255253	0.00103365	0.00156853	0.000470067	5.53185e-05	0.000179139	0	0	9.87781e-05	0.000117016	6.57587e-05	8.59289e-05	0.000415467	4.47162e-05	0.000104833	0.000353116	0.00258698	0.00135929	0.00152431	0.00710605	0.0191605	0.00204669	0.00644591	0.0214191	0.00478863	0.0108726	0.0277639	0.0177572	0.0160772	0.00598035	0.0287641	0.0602232	0.0107289	0.0520489	0.149161	0.0272149	0.0453873	0.195398	0.163916	0.110267	0.00112391	0.000322358	0.000443728	0	0.000705666
E9.5:Amniochorionic mesoderm A	0.000796135	0	0	0.000113967	0.000964247	0.000140417	0	0	0	0	0	0	0	0	2.53579e-05	0	0.00156923	4.62755e-05	0.000157769	0.000161482	0.00108177	0.00044188	0.00036613	0.00197476	0.00754842	0.00014033	0.00237439	0.0154336	0.00942459	0.00394356	0.0056621	0.00242149	0.00465823	0.00256013	0.00752749	0.0197763	0.000736797	0.0262793	0.00108436	0.00368756	0.00079077	0.0543383	0.788163	0.0343875	0.000153951	0	0.000389799	0	0.000678634
E9.5:Amniochorionic mesoderm B	0.000263062	0	0	0.000383579	0.00159005	0.00127493	0	0	4.63302e-05	2.95716e-05	0	0	0	0	0	0.000470887	0.000259794	8.36662e-05	4.02279e-05	0.000959128	0.000505032	0.000188846	0.000268535	0.00061459	0.00858169	0.0005358	0.00192878	0.00230074	0.00218408	0.0015105	0.00552957	0.000744529	0.00066386	0.00112744	0.00131949	0.00349504	9.61107e-05	0.0139894	0.0425262	0.00575033	0.00285938	0.0262168	0.0266414	0.843253	0.000682888	6.54368e-05	0.00018099	0	0.000838135
E9.5:Extraembryonic mesoderm	0.00557771	0.000323985	0	0.00148503	0.00315035	0.00364658	0	3.22745e-05	0.000469557	0.000395008	0	0	0	0	2.42269e-05	0.000263447	0.000685083	0.000108385	8.45473e-05	0.0017848	0.00732239	0.00290359	0.00330521	0.00915112	0.00976837	0.0091451	0.0157573	0.030767	0.0124085	0.0395489	0.0884291	0.00856515	0.0263	0.00556936	0.0166748	0.0847994	0.00511205	0.248366	0.0507631	0.123065	0.00497152	0.0647495	0.0378624	0.0496615	0.00100105	0.00262466	0.00835053	0	0.015026
E9.5:Endothelium	0.00179371	0	0	0.000132602	0.000204187	0	0	0	0	1.79177e-05	0	0	0	0	0.000124742	8.45816e-05	5.7055e-05	3.06763e-05	0.000292794	0.000184924	0.000482395	5.86433e-05	0.000786809	0.000506494	1.55815e-05	5.87806e-05	0.000719716	0.00170756	0.000754212	0.000878095	0.000921376	0.00216062	0.000791155	0.000350439	0.000736136	0.0021029	0.0024903	0.0123475	9.20077e-05	0.00147728	0.000952995	0.00252197	0.00106561	0.00186918	0.950719	0.0019201	0.00151356	0.000270677	0.0068061
E9.5:Blood progenitors	0.000680659	0	0	0.0011019	0.000765081	0.000479136	0	0.00057951	0.000114732	7.78384e-05	0	0	0	0	0.0012536	0.000154388	1.90367e-05	0	0.000104911	0.000292896	0.00325118	0.00454453	0.000490195	0.000390901	0.00238501	0.000875806	0.00218342	0.00283165	0.0117626	0.00221812	0.00064861	0.000500413	0.000661186	0.00361942	0.00274489	0.000562438	0	0.0150625	6.26608e-05	0.000767422	0.00125562	0.000844345	0.004488	0.00029331	0.021245	0.387166	0.338328	0.000544007	0.184649
E9.5:Primitive erythroid cells	0	0	0	0	2.43271e-05	0	0	0	0	0	0	0	0	0	0	0	0	0	0	0	7.20183e-05	0	2.52901e-05	6.33766e-05	0.000432684	0.000263991	0.00269167	3.6873e-05	0.00930027	0	0	0.000825807	1.74049e-06	0	0	0	0	0.000965046	0	1.55951e-05	0.000161887	0	0	6.35268e-05	0.00108199	0.00283766	0.0102632	0.936261	0.0346116
E9.5:Extraembryonic visceral endoderm	0.00105314	0	0	0.00089983	0.000194618	0	0	0	0	0	0	0	0	0	0	0	0	0	0	0	0.000953035	0	0.000684668	0.00622756	0.00867834	0.00550264	0.197741	0.0675527	0.387673	0.0420603	0.0186341	0.0109827	0.0607937	0	0.00358624	0	0	0.0361783	0.000583561	0.00247839	0	0.00221507	0.0236839	0.0118804	0.108784	0	0	0	0.00097841
	E11.5:Neural crest (PNS glia)	E11.5:Neural crest (PNS neurons)	E11.5:Olfactory sensory neurons	E11.5:Mesencephalon/MHB	E11.5:Di/telencephalon	E11.5:Retinal neurons	E11.5:Retinal pigment cells	E11.5:Noradrenergic neurons	E11.5:Motor neurons	E11.5:Intermediate progenitor cells	E11.5:Inhibitory interneurons	E11.5:Di/mesencephalon inhibitory neurons	E11.5:Spinal cord inhibitory neurons	E11.5:Di/mesencephalon excitatory neurons	E11.5:Spinal cord excitatory neurons	E11.5:Neuron progenitor cells	E11.5:Hindbrain	E11.5:Roof plate	E11.5:Anterior floor plate	E11.5:Posterior floor plate	E11.5:Spinal cord (dorsal)	E11.5:Spinal cord (ventral)	E11.5:Otic epithelium	E11.5:Olfactory epithelium	E11.5:Branchial arch epithelium	E11.5:Fusing epithelium	E11.5:Apical ectodermal ridge	E11.5:Epidermis	E11.5:Pre-epidermal keratinocytes	E11.5:Foregut epithelium	E11.5:Midgut/Hindgut epithelium	E11.5:Lung epithelium	E11.5:Pancreatic epithelium	E11.5:Hepatocytes	E11.5:Osteoblast progenitors A	E11.5:Osteoblast progenitors B	E11.5:Myocytes	E11.5:Skeletal muscle progenitors	E11.5:Early chondrocytes	E11.5:Chondrocyte and osteoblast progenitors	E11.5:Intermediate mesoderm	E11.5:Renal epithelium	E11.5:Mesenchymal stromal cells	E11.5:Somatic mesoderm	E11.5:Connective tissue progenitors	E11.5:Limb mesenchyme progenitors	E11.5:Cardiomyocytes	E11.5:Splanchnic mesoderm	E11.5:Amniochorionic mesoderm A
E10.5:Neural crest (PNS glia)	0.857655	0.0225541	0.00518918	0.00222835	0.00388408	0.000248524	0	0.00164052	0	0.00149488	0.000678084	0.000145193	0	0.000138649	0.000247826	0.0018097	0.000493213	0.000467883	0.000385529	0.000260435	0.00228561	0.000788106	0.00168245	0.0021232	0.00235861	0.000108671	6.21299e-06	0.00010939	0.00164837	0.00167652	0.00176325	0.00222872	0.00880774	2.67124e-05	0.00388242	0.0034122	0.00138502	0.00976084	0.00250389	0.00136495	0.000363786	0.000830992	0.035666	0.000389507	0.0012148	0.00408577	0	0.00250005	0.00489574
E10.5:Neural crest (PNS neurons)	0.00577696	0.935329	0.0163331	0.00201362	0.00225179	0.000134576	0	0.0139806	0.00196473	0.00133271	0.000521742	8.17965e-05	0.000159475	0.00147735	0.0019607	0.00309639	0.000269746	0.000218894	0.000298382	0.000330961	0.000780411	0.000324987	0.00319805	0.000529475	1.50758e-05	0	0	1.50938e-05	4.58684e-05	0.000322131	0.000361593	7.73077e-05	0	0	0.000186194	0.000255968	0.000926467	0.00103894	0.000704217	0.000221692	0.000183002	0.00084356	0.0011439	0	0.000195427	0.000723673	0	7.49102e-05	5.74853e-05
E10.5:Olfactory sensory neurons	0	0.0131068	0.957876	0.00015102	0.000452437	5.78224e-05	0	7.19231e-05	0.00107483	0.00621036	0.000728204	0.000295494	1.5129e-05	0.00755086	0.00482565	0.00222885	8.16575e-05	4.57502e-05	0	6.43197e-05	0.000108017	0	0	0.00495532	0	0	0	0	0	0	0	0	0	0	0	0	0	0	0	0	0	7.0735e-05	1.65873e-05	0	0	1.21407e-05	0	0	0
E10.5:Mesencephalon/MHB	0.00302268	0.000167129	0	0.5178	0.0891842	0.0110094	0.00277601	0.000117624	0	0.00249143	0.013058	0.00801141	0	0.00023488	0.000863229	0.0123555	0.128498	0.0132969	0.0304397	0.0160716	0.084945	0.0319787	0.00200267	0.00407756	0.000545573	0	0	0.000184381	0.00167635	0.00177295	0.0014748	0.000905505	0.00122572	1.76294e-05	0.000576911	0.000538875	0.000347553	0.00266322	5.63563e-05	8.73744e-06	7.05455e-06	0.00110002	0.0109684	4.38984e-05	6.29745e-05	0.000475598	0	0.000192973	0.000177764
E10.5:Di/telencephalon	0.0031648	5.46823e-05	0	0.113351	0.540442	0.00413132	0.00389628	8.7201e-05	0	0.0095138	0.0457178	0.000621973	0	1.74634e-05	0.000159197	0.00391695	0.0197089	0.015066	0.142751	0.00322433	0.0135679	0.0147158	0.00420591	0.00449344	0.000449842	5.94016e-05	0	2.13526e-05	0.00173935	0.00266405	0.00308917	0.00462691	0.00823087	4.73646e-05	0.000872525	0.00156195	0.00101261	0.00233225	0.000282426	0.0010289	0.000226003	0.00635173	0.0174002	3.54545e-05	0.000113651	0.00203827	0	0.000484093	0.000647177
E10.5:Retinal primordium	0.000470913	1.35137e-05	2.26178e-05	0.00832638	0.0222762	0.387901	0.494789	4.15115e-05	0	0.000521567	0.00142729	4.09101e-05	0	8.17878e-06	1.18167e-05	0.00032085	0.000553176	0.000629048	0.0046844	0.000168443	0.0014668	0.000959521	0.0177283	0.0148652	0.00108338	2.28658e-05	0.000398593	5.33331e-05	0.000791925	0.00363451	0.00794056	0.00541628	0.00433079	2.09353e-06	0.000617219	0.00159914	0.000681008	0.00195759	0.000328364	0.000975732	0.000232336	0.00543397	0.00412147	8.67723e-06	0.000152989	0.00142853	0.000118815	0.000549569	0.000425293
E10.5:Noradrenergic neurons	0.0387147	0.00244421	0.00484547	0.000486192	0.00111179	0.000149944	0	0.91605	0.00294345	0.0029693	0.00339422	0.000644906	0.000105446	0.000445578	0.000790683	0.00920171	8.37208e-05	0.000235968	0.000284327	0.000331437	0.000248388	0.000348493	4.98302e-05	0.000386182	3.98358e-05	0	0	0	0.000112079	0	0.00102179	0	0.00154712	0	0.000634376	0.000454296	0.000127967	0.00251705	0.000500298	0.000176737	0.00119729	0	0.000930236	7.90192e-05	0.000218444	0.00124394	0	0.00187078	0.00038859
E10.5:Motor neurons	0.00022503	0.00505481	0.00279403	0.00238781	0.00807003	0.0002325	0	0.139566	0.765912	0.00148982	0.00243791	0.00164757	0.00199366	0.0076134	0.0185212	0.0206388	0.000863075	0.000534563	0.00160229	0.00125549	0.000453624	0.000697124	0.0033418	0.00119228	0.000771014	0	0	0	0.000274641	0.00237287	0.00126087	0.00131041	0.000633923	0	3.16916e-05	0.000220032	0.000705598	0.000133137	4.60477e-05	0.000333962	0.00100703	0.000296492	0.000502749	0	0.000221252	0.00012933	0	0.000884232	0.000303003
E10.5:Intermediate progenitor cells	0.000620127	0.00054922	0.0113197	0.00526927	0.0289892	0.000466147	0	0.00178724	0.000379913	0.706105	0.0425403	0.00359313	0.00221825	0.0154996	0.0471224	0.0942435	0.00285315	0.000374553	0.00952653	0.0056857	0.00804202	0.00292505	0.00134218	0.00239323	6.68636e-05	0	0	7.98184e-06	0.00010205	6.63082e-06	4.40033e-06	0.000211365	0.000264036	6.43255e-06	8.71277e-05	0.000177296	0.000184402	0.000614114	6.29681e-05	0.000707724	0.000114069	0.000487082	0.00212426	0	0.000281722	0.000386891	0	4.79675e-05	6.11992e-05
E10.5:Inhibitory interneurons	0.00154338	0.000962734	0.00902022	0.0142985	0.0596775	0.0010412	0	0.0110522	0.0017476	0.0342072	0.633601	0.0474298	0.0512971	0.00553404	0.021339	0.035061	0.00437303	0.000314375	0.0115236	0.00451797	0.00628776	0.00423167	0.00144044	0.00296686	0.000506978	1.36963e-05	5.68226e-05	1.91128e-05	0.0010034	0.00386236	0.0014795	0.00187036	0.00277502	1.58254e-05	0.00133261	0.00154561	0.00149258	0.000905104	0.000157942	0.000338304	0.00267202	0.000727968	0.0106969	0.00019027	0.000126823	0.00231272	0	0.000715524	0.000504629
E10.5:Di/mesencephalon inhibitory neurons	1.21087e-05	6.37715e-05	0.00687184	0.00235114	0.00129724	2.93302e-05	0	0.00409355	0.000428126	0.00219226	0.0449002	0.785617	0.0892417	0.00238829	0.0159644	0.0327267	0.00160316	2.20575e-05	0.00124904	0.00487753	0.00198742	0.000628862	0	8.21022e-05	1.614e-05	0	0	0	0	0.000460846	0.000118411	0	0.000176376	0	0	0	0.000120556	0	1.85692e-05	1.68334e-05	0	0	0.000300506	0	0	1.214e-05	0	8.47933e-05	2.83791e-05
E10.5:Spinal cord inhibitory neurons	0	2.56534e-05	0.000543339	0.000458838	0.000128379	0	0	0.000872129	0.00517052	0.00221941	0.0852744	0.169639	0.688139	0.00273924	0.0313213	0.0095109	1.24906e-05	6.83307e-05	0.000122257	0.000786402	0.000941532	6.91149e-06	0.000236062	9.01017e-05	4.2113e-06	0	0	0	0	0	0	0	0	0	0.000109233	0.00028425	0.000154095	4.49037e-05	6.82536e-05	0.000382185	0	0	5.85967e-05	0	0.000230307	8.4088e-05	0	5.66952e-05	0.000211728
E10.5:Di/mesencephalon excitatory neurons	0.00127343	0.00583961	0.064398	0.00114682	0.00083363	0.000335398	0	0.00867518	0.00250377	0.0182288	0.00730897	0.00500121	0.00591473	0.6776	0.161675	0.0319733	0.000679822	0.000206444	0.000821472	0.00248885	0.000490445	0.000164503	0	2.96433e-05	1.92062e-05	0	0	0	0	0	0.000125221	0	0.00020606	0	0.00011709	0.000287644	9.18364e-05	3.14013e-05	3.7439e-05	0.000157729	6.59967e-05	0.000101335	0.000225575	0	7.44993e-05	0.000548692	0	5.57122e-05	0.000118734
E10.5:Spinal cord excitatory neurons	4.74754e-05	0.000956134	0.0101797	0.00319796	0.00098989	0.000100157	0	0.0118624	0.00993868	0.0294685	0.00950748	0.0199232	0.0906837	0.196866	0.494246	0.0940766	0.00069864	0.000118371	0.0028317	0.0160625	0.00112832	0.000466225	0	8.34303e-05	1.32711e-05	0	0	0	0	0.000397374	0.000232743	0.000228157	0.00267903	0	7.73139e-05	6.73074e-05	0.000172842	0.000243368	0.000123804	0.000156513	5.42969e-05	0	0.00011393	0	1.7455e-05	0.000186443	0	0.000404507	0.00122631
E10.5:Neuron progenitor cells	0.000427833	0.00155451	0.00537976	0.0365071	0.0115612	0.000970142	0	0.000860861	0.00356085	0.0189758	0.0147466	0.0188796	0.0249041	0.0481883	0.129263	0.56539	0.0312481	0.000115546	0.00240165	0.00575612	0.036106	0.0332646	0.00033855	0.000252226	2.4689e-05	0	0	8.96299e-06	0.000217969	0.000295001	0.000520632	0.000173006	0.000308555	0	0.000162316	0.000192781	0.00013614	0.0019983	3.71837e-05	0.000481024	2.47113e-05	6.6564e-05	0.00265825	0	1.47172e-05	0.000823904	0	0.000146784	0.000785958
E10.5:Hindbrain	0.00191983	0.000146368	0	0.122998	0.0179677	0.00108372	0	6.83047e-05	0	0.000831926	0.00298705	0.00166964	4.61486e-05	0.000233942	0.00174413	0.0282228	0.460823	0.00392728	0.00667037	0.00768886	0.207696	0.126401	0.000312756	9.91414e-05	0.000145242	0	0.00073968	0	5.13745e-05	0.000766829	0.000548796	0.000430029	0	0	1.70096e-05	5.97817e-05	0.000507218	0.00135768	1.54496e-05	0.000100759	7.48101e-05	0	0.000150091	2.07923e-05	0.000386215	8.60613e-05	0	0.000363047	8.10718e-05
E10.5:Roof plate	0.00127879	3.26931e-05	0	0.0176768	0.0237666	0.000636774	5.41715e-05	3.88236e-05	7.24677e-05	0.000221121	0.000298366	0	0	1.33939e-05	5.38514e-06	0.000202922	0.000816532	0.868484	0.00748712	0.000308478	0.0144218	0.00181737	0.00545271	0.00325282	0.000440994	0.000174265	0	8.99873e-05	0.000859116	0.0015022	0.00329544	0.0014254	0.00668616	5.49424e-06	0.00137931	0.0032278	0.0005221	0.00617642	0.000754591	0.00111724	0.00123591	0.00513412	0.00733721	0.000562685	0.00191478	0.00263551	0	0.00367443	0.00208696
E10.5:Anterior floor plate	0.000707331	2.21545e-05	0	0.0246554	0.042837	0.000216786	0	0	1.35261e-06	0.00241718	0.00816185	0.00131311	2.75647e-05	6.7251e-05	0.000746388	0.00163534	0.0052709	0.0012735	0.750679	0.136819	0.00201513	0.00560676	0.000820909	0.000696322	6.02949e-05	0	0	6.0853e-06	0.000563023	0.000760966	0.000700281	0.00103583	0.00149441	0	0.000205659	0.000836818	0.000292036	0.00132349	0.000276399	0.00119995	4.24647e-05	0.000254177	0.00240561	0.000221098	0.000607163	0.000844148	0	0.000378639	0.000214226
E10.5:Posterior floor plate	0.000127529	5.3347e-05	0	0.0270646	0.00723719	6.77129e-05	0	0	0.000161555	0.000407866	0.00108949	0.00151396	0	3.94971e-05	0.000436025	0.0131321	0.051811	0.000132191	0.0982654	0.648337	0.00443658	0.128747	6.28242e-05	0.000236164	6.54763e-05	0	0	4.47012e-05	0.000308227	0.000433237	0.00163647	0.000284532	0.000767549	0	0.000613099	0.000497856	0.000118537	0.0043952	0.000137521	0.00062267	0.000217532	0.000567039	0.00194544	0.00040608	0.000571525	0.000682125	0	0.00143669	0.000606237
E10.5:Spinal cord (dorsal)	0.00206856	5.34416e-05	0	0.0692396	0.0275193	0.00047737	0	3.47145e-05	2.48537e-05	0.00237346	0.00476433	0.000231839	3.02165e-05	0.000323756	0.00160098	0.054745	0.135464	0.00493319	0.00602173	0.000425961	0.584471	0.0554053	0.000951398	0.0013886	0.000327609	0	0	0.000113876	0.000648802	0.00126874	0.00155869	0.00246083	0.000695073	1.55735e-05	0.00135448	0.00313674	0.00116218	0.0107611	0.000608873	0.000975045	0.00108083	0.00152132	0.0110804	0.000314726	0.00061292	0.00463578	0	0.00127004	0.000871108
E10.5:Spinal cord (ventral)	0.0055453	0.000865541	6.66058e-05	0.070083	0.063616	0.00318506	4.65716e-05	0.00015901	1.86553e-05	0.00648884	0.00928337	0.00119713	3.1171e-05	0.000244883	0.000497466	0.0478238	0.190907	0.00104829	0.0153655	0.00702525	0.0808244	0.404372	0.00196357	0.00304631	0.000205522	0	7.79038e-06	0.000318774	0.00361462	0.00123311	0.00355039	0.00321064	0.00116276	7.12006e-05	0.0010238	0.000645397	0.00150645	0.0109936	5.63835e-05	0.000572149	0.000151007	0.00254462	0.0468194	4.50841e-05	0.000131036	0.00154068	0	0.000634627	0.000993725
E10.5:Otic epithelium	0.00210277	0.000291332	0	0.000709723	0.00826225	0.00239848	2.2649e-05	8.18782e-05	0	0.000327878	0.000396045	0	0	0	0	2.25702e-05	2.84237e-05	0.000508198	0.000768265	3.16229e-05	0.000277844	0.000194577	0.867933	0.0258248	0.00524703	0	0.00259925	0.000415316	0.00319559	0.00556687	0.0102062	0.0118705	0.011443	0	0.00066273	0.000914206	0.00226716	0.0039709	0.000118032	0.000451136	0.00267155	0.0107425	0.0138027	3.92138e-05	7.40203e-05	0.00135022	0	0.00098208	0.000529217
E10.5:Olfactory epithelium	0.000624582	3.95065e-05	0.000988737	0.00184747	0.00516943	0.00151425	0.00157205	0	0	0.000139043	0.000258834	1.30816e-05	0	2.2723e-05	0	0.000180167	0.000230956	0.000978437	0.000991381	2.69646e-05	0.00066572	0.000582877	0.0446504	0.615333	0.0778532	0.00110924	0.0278683	0.0132928	0.0477379	0.0343377	0.0325368	0.0307755	0.0151779	6.49418e-05	0.000882466	0.00147226	0.00449264	0.00277214	5.58749e-05	0.000364516	0.00148158	0.00419589	0.0218083	0.000316749	0.000235396	0.00225376	0	0.00109844	0.000676043
E10.5:Branchial arch epithelium	0.000600091	3.93837e-06	0	0.000263703	0.00165871	0.000455308	0	0	0	8.75833e-06	0.000310401	0	0	0	0	2.54651e-05	5.71164e-05	0.000106825	0.000876184	0.00019308	0.000137074	0.000863081	0.0365447	0.066897	0.363476	0.00737601	0.0515529	0.0126552	0.0624299	0.124203	0.111375	0.08327	0.030113	2.61059e-05	0.000608437	0.000473902	0.0059641	0.00488935	0.000130685	0.000715929	0.00208434	0.0124896	0.00913014	0.000117965	0.000203844	0.000863619	0	0.00355798	0.00240867
E10.5:Fusing epithelium	0.000228192	0	0	0.00129089	0.000101034	0	0	0	0	8.31345e-06	0	0	0	0	0	0	0.000488468	2.35905e-05	0	2.0232e-05	4.17983e-05	0.000120144	8.41046e-05	0.00230516	0.0120478	0.90383	6.43326e-05	0.0126054	0.0193794	0.00361108	0.0034739	0.00318477	0.0121328	2.29233e-05	0.000340017	0.000156899	0.000503468	0.00070358	7.47699e-05	9.77545e-05	3.66873e-05	0.00471408	0.00516611	0.0014252	0.000298368	0.000125675	0	0.00475082	0.00301163
E10.5:Apical ectodermal ridge	0.000199348	0	0	0.000119192	0.000862423	2.2296e-05	0	0	0	0	3.45647e-06	1.47374e-05	0	0	0	0	8.82489e-05	0	0	0	6.9665e-05	5.86008e-05	0.00151671	0.00144576	0.0109959	0.000520352	0.95057	0.00313177	0.0152762	0.0011536	0.00458115	0.00106973	0.000960431	0	0.000118295	8.34967e-05	0.0004592	0.00014141	0	1.6308e-05	0.00249438	0.000391393	0.0021557	9.12831e-05	7.50162e-06	0.000158652	0	0.000552733	0.000176093
E10.5:Pre-epidermal keratinocytes	0.000959391	4.51604e-06	0	0.000617053	0.00132559	0.000458411	0	0	0	3.93424e-05	1.22967e-05	0	0	0	6.05981e-06	4.44917e-05	6.07619e-05	1.37597e-05	2.21323e-05	0	0.000191759	9.49017e-05	0.00504677	0.018797	0.132467	0.0659691	0.0234165	0.207536	0.415327	0.0170956	0.0268412	0.0125786	0.0262798	0.00383076	0.0012734	0.000614097	0.00214752	0.00246127	8.96225e-05	0.000362274	0.000388323	0.00204846	0.0246626	6.23203e-05	0.000146325	0.00109087	0	0.00207564	0.00171727
E10.5:Gut and lung epithelium	0.000389776	5.75103e-06	0	0.000407918	0.000977405	0.00061234	0	1.3397e-05	0	6.81551e-05	0.000176986	0	0	8.80285e-07	0	6.80299e-06	4.79889e-05	2.55943e-05	0.000239821	5.84444e-05	0.000248125	0.000708616	0.00125745	0.0047774	0.0169412	0.00155606	0.00100418	0.000876704	0.00494326	0.253852	0.298446	0.263703	0.120119	0.00025435	0.000285706	0.000346672	0.00182506	0.00404395	0.000106472	0.000624314	0.00145103	0.00430736	0.00849253	2.99952e-05	7.19809e-05	0.00124879	0	0.00227029	0.00262978
E10.5:Hepatocytes	0	0	0	0	0.000107711	0	0	0	0	3.65252e-06	0	0	0	0	0	0	0	0	0	0	0	0	0	1.90057e-05	1.36533e-05	0	0	0.00012747	0.00037006	0	0.0020255	0	0.00191378	0.991469	4.33058e-06	1.8604e-05	6.65321e-05	1.56293e-06	1.20583e-05	0.000115743	0	0	0.00282592	0	2.75576e-05	0.000128473	0	1.61802e-05	0.000148395
E10.5:Osteoblast progenitors A	0.00364938	0	0	3.33513e-05	0.000244407	0.000154771	0	0	0	2.49315e-05	1.20578e-05	0	0	5.94997e-05	0	8.54592e-05	0	2.37269e-05	1.97534e-05	0	9.94164e-05	0.000326928	0.00141443	0.000706696	0.000336342	0	0	0.000623594	0.000435237	0.000407838	0.000951148	0.000852677	0.00133532	0	0.529263	0.136233	0.00594516	0.0644038	0.0218361	0.0451105	0.00234961	3.33945e-05	0.0838714	0.00399314	0.0212764	0.054968	0	0.0098082	0.00684104
E10.5:Osteoblast progenitors B	0.000833241	0	0	0.000151611	0.00102357	5.71157e-05	0	0	0	0.000231887	3.25046e-05	0	0	3.87285e-05	0	0	1.33295e-05	0.000327554	0.000772574	0	9.26748e-05	0.000533763	0.00133348	0.00222814	0.00124586	1.5302e-05	0.000157098	0.000111955	0.00070186	0.004065	0.00651411	0.00412439	0.00246346	2.2397e-05	0.168261	0.266423	0.00970121	0.0448111	0.0307678	0.0601839	0.00751283	0.000431294	0.0724955	0.0261409	0.0473809	0.177734	0	0.0304213	0.0242245
E10.5:Myocytes	0.00152358	0.000122921	7.15947e-05	0.00200873	0.00403534	0.000279239	0	0	0	0.000164254	0.000227835	0	0	1.707e-05	0	0.00039858	0.000642209	0.00156508	0.00108945	2.89824e-05	0.00123572	0.00169869	0.0152791	0.0106281	0.00459925	0.00256683	0.000426721	0.00321143	0.00407829	0.00901055	0.0124839	0.00425468	0.00980656	4.69342e-05	0.0217264	0.0294034	0.495722	0.112142	0.00463842	0.0188315	0.0675058	0.0026906	0.0394744	0.0106888	0.0274505	0.0271736	0.00153717	0.0209777	0.0124988
E10.5:Skeletal muscle progenitors	0.000796218	5.69438e-06	0	0.000438373	0.000884448	0.000127409	0	3.32401e-05	0	0.000118639	3.8312e-05	0	0	7.59449e-06	0	9.33316e-05	0.000147674	0.000160523	9.22451e-06	8.53227e-07	0.000667031	0.00168918	0.00185611	0.00143241	0.000485659	4.30265e-05	0	5.23187e-05	0.00145045	0.00152786	0.00285659	0.000210305	0.0019674	0	0.0336967	0.0427285	0.0679088	0.615777	0.00353142	0.0168545	0.00149548	0.000162853	0.0479623	0.0141632	0.103867	0.0249585	0	0.00519545	0.00347175
E10.5:Early chondrocytes	0.000400814	0.000443291	0	0.000715401	0.00183749	6.39646e-05	0	0	0	2.06545e-05	1.8415e-05	0	0	6.5304e-05	0	0	0.000186937	0.000493682	0.000184847	0	0.000451057	0.000313441	0.000151994	0.000178432	6.40503e-05	0.000955414	3.90878e-05	9.71362e-06	0.000211312	0.000249873	0.000657755	2.10631e-05	0.00115741	0	0.0931913	0.0625198	0.00335815	0.0265507	0.501438	0.173418	0.00042243	5.40044e-05	0.0167976	0.00999246	0.0318897	0.036267	0.000174065	0.0178089	0.011736
E10.5:Chondrocyte and osteoblast progenitors	0.000429859	0	0	0.000119193	0.000387177	2.47715e-05	0	0	0	0.000168198	0	0	0	0.00011394	0	0	0	0.000554914	0.000257916	0	8.26629e-05	0.000923481	0.000793143	0.000518394	0.000471948	6.5531e-05	6.00346e-05	4.59656e-05	0.000263701	0.00153297	0.00392914	0.00268494	0.00229418	3.15589e-05	0.111006	0.131573	0.0101754	0.0840727	0.118361	0.282045	0.00356622	0.0003567	0.0326948	0.00467721	0.0520453	0.101076	1.54233e-05	0.0149725	0.0352561
E10.5:Intermediate mesoderm	0.00101029	9.90122e-05	0.00199312	0.00598105	0.00545304	0.00415483	0.00183195	8.76867e-05	0	0.000646652	0.000464275	2.36797e-05	0	2.29097e-05	4.02621e-06	0.00094167	0.00390043	0.000972988	0.00166565	0.00017407	0.00262489	0.00440684	0.00866857	0.0171859	0.0194872	0.00202791	0.0022663	0.00307707	0.0158402	0.0123919	0.0260607	0.00972191	0.0209923	1.44035e-05	0.00400182	0.0079628	0.00944853	0.0155225	0.00204899	0.00471502	0.707556	0.00396392	0.0119197	0.00294371	0.00441776	0.0126483	0	0.0215757	0.014484
E10.5:Renal epithelium	0.00025878	2.72832e-05	0	0.00328525	0.00468552	0.00084587	0.00054511	0	0	0.000190033	0.000124085	0	0	0	0	7.65589e-05	0.000598784	0.00168678	0.00127644	0	0.000283804	0.000623303	0.00574488	0.00591717	0.00215751	0.000335661	6.82729e-05	0.000478204	0.00297397	0.0379744	0.0179521	0.0392991	0.0374413	1.67527e-05	0.000288881	0.000436208	0.00102035	0.00376026	4.29126e-05	6.91564e-05	0.00771216	0.808922	0.00739418	0	0.000100866	0.00193203	0	0.00050079	0.00191832
E10.5:Mesenchymal stromal cells	0.0100761	0.000213611	6.37178e-05	0.0045369	0.00927029	0.0023619	0	0.000111564	0	0.00109611	0.000278812	1.80307e-05	0	4.04451e-05	0	0.000379615	0.000262209	0.000259934	0.000658928	1.22887e-05	0.00247038	0.0007781	0.00381651	0.00877479	0.00212907	0.000778128	0.00047398	0.00148262	0.0123743	0.0163128	0.0149716	0.0245136	0.016894	0.000154374	0.0211919	0.0164415	0.0143194	0.0716246	0.00889262	0.0160666	0.00315237	0.00645918	0.609501	0.00121395	0.00629271	0.0407303	0	0.0083062	0.0190277
E10.5:Somatic mesoderm	3.41905e-05	0	0	1.01396e-05	0.000192056	0	0	0.00400574	0	6.35319e-05	9.86622e-05	0	0	0	0	3.3317e-05	3.21191e-05	2.85619e-05	0	0	3.10661e-05	9.26188e-05	0.000185033	0.00235534	0.000357613	4.68518e-05	0.000188403	0.000151802	0.000779303	0.000324762	0.000933695	0	0.000477321	0	0.0148116	0.0284524	0.00153312	0.00603682	0.00331132	0.00289111	0.000837073	0	0.0111365	0.665855	0.0791362	0.0166358	0.00056191	0.0832381	0.00579762
E10.5:Limb mesenchyme progenitors	0.000521727	0	0	0.000282611	0.000655357	0.000136665	0	0	0	5.94296e-05	2.55485e-05	0	0	5.28698e-05	0	4.08928e-05	3.25583e-06	9.6265e-05	2.50289e-05	6.73489e-06	0.000102352	0.000335709	0.000391083	0.00156913	0.000279301	0.00142095	0	5.58756e-05	0.000842056	0.00210228	0.00237785	0.00214921	0.00414786	1.79466e-05	0.0691603	0.146932	0.00661005	0.0338191	0.00799471	0.0207035	0.00718323	0.00171854	0.0694174	0.12349	0.0747281	0.367467	0.000340564	0.0318202	0.012266
E10.5:Cardiomyocytes	0.00251995	0.000217078	3.35597e-05	0.0031586	0.00386763	0.000330215	2.49539e-05	0.00016688	0.000104741	0.000566405	0.000993724	0.000179478	4.97774e-05	7.19783e-05	0.000225006	0.00113677	0.00234787	0.00083409	0.00109736	0.000966633	0.00122017	0.00121588	0.0013793	0.00315656	0.00142502	0.00501091	0.000655096	0.00179904	0.00320042	0.0135626	0.00896642	0.0103992	0.0136694	0.000968783	0.00959683	0.0161401	0.0147177	0.0118181	0.0053157	0.00568629	0.00385629	0.00350681	0.0474976	0.00790043	0.00976235	0.0172314	0.673238	0.0372491	0.0138814
E10.5:Splanchnic mesoderm	0.000740352	2.62579e-05	0	0.000787274	0.00123477	0.000489513	0.000111142	0	0	5.32941e-05	2.75406e-05	0	0	0	0	4.61915e-05	4.33441e-05	0.000318513	0.00121419	0.000220753	0.000205239	0.000778952	0.00240482	0.00292813	0.00410246	0.00409387	0.000685298	0.000184252	0.00289074	0.00522018	0.0275129	0.00544213	0.018384	2.26152e-05	0.027352	0.058231	0.00854868	0.0153986	0.0147467	0.0347167	0.0291929	0.000861935	0.0381219	0.109126	0.0647229	0.0491243	0.000398231	0.210504	0.170469
E10.5:Amniochorionic mesoderm A	0.000314278	0	0	0.000133636	0.000140722	1.84258e-05	0	6.26024e-05	0	3.41281e-05	1.37793e-05	0	0	0	0	3.39419e-05	0	7.30773e-06	0	0	2.61467e-05	0.000208713	0.000346613	0.000978708	0.00182784	0.00100791	0	0.000143279	0.00236888	0.00100816	0.0135151	0.00110349	0.00454018	3.11216e-05	0.0042721	0.0112951	0.00437444	0.00535051	0.00231647	0.00536109	0.00646151	0.000156953	0.0269596	0.00316703	0.0108061	0.00767416	0	0.0818335	0.789252
E10.5:Amniochorionic mesoderm B	0.000130622	0	0	3.67997e-05	2.1842e-05	1.63193e-05	0	0	0	1.38494e-05	0	0	0	0	0	0	0	1.50692e-05	0	0	0	6.38327e-05	0.000403988	0.000484099	0.00133668	0.00184893	9.53506e-05	1.93085e-05	0.000808382	0.000104865	0.00353702	0.000558799	0.000351868	8.04142e-05	0.00693827	0.00896061	0.000511775	0.000991273	0.00415528	0.00381228	0.00481375	6.34758e-05	0.0152864	0.0652359	0.00871238	0.00878136	0.000132438	0.0652802	0.0203326
E10.5:Endothelium	0.00234558	0	0	3.56404e-05	5.54685e-05	0.000881676	0	0	0	1.80543e-05	1.48371e-05	0	0	0	0	8.36983e-06	0	0	0	0	3.9469e-05	1.13861e-05	0.000603466	0.00100821	0.00024847	0	0	5.40716e-05	0.000299481	0.00815024	0.000891993	0.00965195	0.0112465	1.75105e-05	0.00163321	0.00167242	0.000439481	0.00107853	0.00222131	0.00133026	0.000164916	0.000407176	0.00866659	0.000683236	0.00118493	0.00198251	3.71225e-05	0.00787566	0.00138251
E10.5:White blood cells	4.76172e-05	0.000416097	0	0.00073367	0.00158771	5.73478e-05	0	0	0	7.26873e-05	0.000203214	0	0	0	6.08863e-05	3.91384e-05	0.000235953	0	0.00077709	0.000379483	0.000430888	0.000195905	6.29056e-05	0.00101627	0.00352025	0.00010754	0.000664367	0.000379824	0.00364576	0.000940635	0.00299817	0.000244666	0.00414507	0	0.000104995	9.16933e-05	0.000122158	0.00188813	0	0.000207174	0	0.00386275	0.00577554	0	0	0.000437454	0	0.000330126	7.68641e-05
E10.5:Megakaryocytes	0.000405456	5.01382e-05	0.000266159	0.00487703	0.0113373	0	0	0.00210664	0.000421764	0.00146489	0.00500637	0.0023193	0.000658725	0.00176878	0.0105069	0.0050995	0.00391283	9.23853e-05	0.00529008	0.000701196	0.00259005	0.0041826	0.000168794	0.00123355	0.00350138	0	0.00249481	0.000540263	0.00200838	0.00075721	0.0103348	0.000707285	0.000704101	0.00272798	0.00276312	0.00264145	0.00337747	0.00666216	0.000548283	0.00156866	0.00130596	0.00566649	0.00344313	0.000118279	0.000597848	0.00317234	0	0.00216345	0.00204976
E10.5:Primitive erythroid cells	0	0	0	6.8308e-05	6.33863e-05	0	0	0	0	0	0	0	0	0	0	2.71853e-05	0	0	0.00179801	0.000348663	0	0	0	2.721e-05	0.000107526	0.000817845	9.77325e-05	0.00558604	0.000354133	0.000242095	0.00102745	0	0.000422507	0	4.33672e-05	0	0.000262975	3.26225e-05	0	4.14075e-05	0	0	0.00112477	0	5.94653e-05	0.000191098	0	1.52695e-05	0.000174814
E10.5:Definitive erythroid cells	0.000184296	0	0	0.000308284	0.00106345	0.000112545	0	0	0	0.000336962	4.33706e-05	0	0	0	0	9.38468e-05	0	2.39901e-05	6.94233e-05	0	0.000309896	6.23874e-05	0.000724417	0.00412753	0.00267588	7.17862e-05	0.0110523	0.000283605	0.000892132	0.00179128	0.00106421	0.00149669	0.006496	0	0.000692049	0.00073682	0.000426433	0.00205997	0.000848695	0.000504317	0	0.00020891	0.00752078	0	9.18011e-05	0.000728804	0	0.00126865	0.000796112
	E12.5:Neural crest (PNS glia)	E12.5:Neural crest (PNS neurons)	E12.5:Olfactory sensory neurons	E12.5:Mesencephalon/MHB	E12.5:Di/telencephalon	E12.5:Retinal neurons	E12.5:Retinal pigment cells	E12.5:Noradrenergic neurons	E12.5:Motor neurons	E12.5:Intermediate progenitor cells	E12.5:Inhibitory interneurons	E12.5:Di/mesencephalon inhibitory neurons	E12.5:Spinal cord inhibitory neurons	E12.5:Di/mesencephalon excitatory neurons	E12.5:Spinal cord excitatory neurons	E12.5:Neuron progenitor cells	E12.5:Hindbrain	E12.5:Roof plate	E12.5:Anterior floor plate	E12.5:Posterior floor plate	E12.5:Spinal cord (dorsal)	E12.5:Spinal cord (ventral)	E12.5:Otic epithelium	E12.5:Olfactory epithelium	E12.5:Branchial arch epithelium	E12.5:Fusing epithelium	E12.5:Apical ectodermal ridge	E12.5:Epidermis	E12.5:Pre-epidermal keratinocytes	E12.5:Foregut epithelium	E12.5:Midgut/Hindgut epithelium	E12.5:Lung epithelium	E12.5:Pancreatic epithelium	E12.5:Hepatocytes	E12.5:Osteoblast progenitors A	E12.5:Osteoblast progenitors B	E12.5:Myocytes	E12.5:Early chondrocytes	E12.5:Chondrocyte and osteoblast progenitors	E12.5:Intermediate mesoderm	E12.5:Renal epithelium	E12.5:Connective tissue progenitors	E12.5:Limb mesenchyme progenitors	E12.5:Cardiomyocytes	E12.5:Splanchnic mesoderm	E12.5:Amniochorionic mesoderm A	E12.5:Amniochorionic mesoderm B	E12.5:Endothelium	E12.5:White blood cells
E11.5:Neural crest (PNS glia)	0.851945	0.0117076	0	0.00440777	0.00612779	0.00154419	0	0.0192951	0	0.0028326	0.00149012	1.11394e-05	0	0.00025838	1.37059e-05	0.00159784	0.00103567	3.6797e-05	0.000257563	8.70746e-05	0.00500808	0.000609575	0.00338907	0.0004844	0.00374399	0.00321139	0.000684953	0.000139578	0.00177488	0.00117008	0.0143117	0.00276413	0.0263593	0.000108352	0.00286571	0.00289078	0.00213572	0.00142223	0.00349173	0.00255148	0.00322015	0.00128661	0.00438082	0.00467973	0.00151387	0.000461633	0.000825113	0.000839583	0.000100988
E11.5:Neural crest (PNS neurons)	0.00341595	0.895505	0.0118676	0.00122116	0.0034881	0.00214183	0	0.0201495	0.00240841	0.00158685	0.00371614	0.000619394	0.00113775	0.011696	0.00227447	0.00315897	0.000188615	0	0	4.5613e-05	0.00132039	9.58286e-05	0.000349205	0.00169393	0.00162655	0.000143879	0.000399381	5.77515e-05	0.000541915	0.000525172	0.00738942	8.41521e-05	0.00549615	2.52138e-06	0.00110477	0.000311866	0.00143906	0.000658511	0.000548957	0.00600699	0.000169523	0.000567334	0.000771558	0.000610744	0.000945261	0.000645497	0	0.000752479	9.74295e-05
E11.5:Olfactory sensory neurons	1.99871e-05	0.0115036	0.891716	0.00480249	0.00174117	0.00468354	0	0.00316476	0.000907928	0.0117046	0.0132438	0.0129289	0.00749401	0.0122873	0.0103462	0.0092537	0	0	0	0	0.000235562	0	0.00129194	0.00130981	0.000320577	0	0	0	5.72693e-05	0	0.000117588	0	0.000217117	0	2.52143e-05	0	4.04384e-05	0	4.16847e-05	0	0.000320776	3.38617e-05	0.000106229	6.4258e-05	4.64773e-06	0	0	0	0
E11.5:Mesencephalon/MHB	0.00138186	0.000406866	0.000515438	0.439148	0.119184	0.00226073	0.00105574	0.000112614	0	0.00216656	0.00394687	0.00489477	0.000151595	0.00345314	0.00113024	0.0625201	0.0836258	0.00931012	0.0469481	0.0643417	0.0733045	0.00628525	0.00348983	0.00174475	0.00348092	0	0.00145054	0.000251328	0.00181001	0.00349722	0.0211036	0.00429156	0.00783697	2.11935e-06	0.000849335	0.000535559	0.000752811	0.000276289	0.00175122	0.000369836	0.0054169	0.000164072	0.00204301	0.00718417	0.0013057	0.000363764	0.000540827	0.000303607	3.80064e-05
E11.5:Di/telencephalon	0.00347107	0.000329102	0	0.151467	0.541435	0.00327402	0.0008339	0.000293888	0	0.00454058	0.00670373	7.20644e-05	4.32865e-06	0.000864558	5.15937e-05	0.00737549	0.0332195	0.0476526	0.0197898	0.00219289	0.0192301	0.00476055	0.00895047	0.00453865	0.00719024	0.00136946	0.00204763	0.000521164	0.00377038	0.00536982	0.0385397	0.0059968	0.0231149	0.000128947	0.00151553	0.00156804	0.00313063	0.000311517	0.00225781	0.00537535	0.0145019	0.00130053	0.00496173	0.00826257	0.000924695	0.000640868	0.000508006	0.000109822	5.29143e-05
E11.5:Retinal neurons	0.00025747	0.000159424	0	0.0077982	0.0104544	0.889163	0.019532	0.000157111	0	0.000549861	0.0006843	8.94608e-05	7.01509e-05	0.00140089	0.00105648	0.000489797	0.000331259	0.000305264	3.78262e-05	2.98895e-05	0.000624796	0.000389671	0.00850512	0.00588332	0.0030848	0.000238713	0	6.65268e-05	0.000516263	0.00237209	0.010908	0.00119666	0.00580927	9.33814e-06	0.000535062	0.000584137	0.00131244	0.0003226	0.00036887	0.000352228	0.0201182	0.000287886	0.000721768	0.000657184	0.000848664	0.000236139	0.000390144	0.000157459	0
E11.5:Retinal pigment cells	5.65526e-06	0	0	0.000459219	0.00128862	0.0172978	0.964628	1.60298e-05	0	0	0	0	0	0	0	2.02893e-05	4.30874e-05	0.00178135	0.000126148	0	0.000211064	5.52446e-05	0.00908911	0.00216603	0.000439503	5.94476e-05	0	6.55552e-05	6.06351e-05	8.52498e-05	0.0002391	3.73992e-06	0.000337494	0	0.000379027	0.000121724	7.93886e-05	3.96143e-05	0.000115788	0	0.000121151	6.36419e-05	4.66535e-05	0	0.00017408	2.67097e-05	0.000173209	1.55631e-05	3.13471e-05
E11.5:Noradrenergic neurons	0.00305951	0.000686605	0.000327288	0.000579978	0.00181931	0.000156621	0	0.970088	0.00102745	0.000655784	0.00162351	0.000299416	1.64864e-05	0.000456725	0.000557177	0.00235494	3.02639e-06	0	0.000318601	0	4.16603e-05	0	0.0012439	0.0014592	0.000790986	0.000116735	0	3.74066e-05	0.000408272	5.11151e-05	0.00256243	0.000296834	0.00250895	1.19197e-05	0.000283516	0.000137104	0.00108288	3.18102e-05	0.000342197	0.00248758	0.000118402	6.21375e-05	0.000196385	0.000692399	0.000270294	6.27081e-05	0.00032543	5.6661e-05	1.9948e-05
E11.5:Motor neurons	0.000434415	0.00704729	0.00311854	0.000556491	0.00478068	0.000798825	0	0.132765	0.751023	0.00551779	0.0122125	0.00195744	0.00829904	0.0132925	0.0291747	0.00202832	0	3.92317e-05	2.35339e-05	1.19187e-05	0.000164162	0.000116393	0.00267678	0.000839434	0.00241118	0.000133945	0	1.46489e-05	0.000430096	0.000500615	0.00313691	0.000537269	0.00210055	0	0.00155384	0.0016322	0.000645222	0.000302885	0.000696731	0.00190609	0.002164	0.000916901	0.00126086	0.000175568	0.000971588	0.000165629	0.000396496	3.52149e-05	2.46611e-05
E11.5:Intermediate progenitor cells	0.000270232	0.00185138	0.00415368	0.0220184	0.0352631	0.00324787	0	0.00291881	0.000180108	0.587524	0.0232301	0.0082438	0.00438628	0.0606385	0.0538077	0.115549	0.000714412	0.00124859	0.00682865	6.11991e-05	0.008147	0.000242806	3.5268e-05	0.000214619	0.00106057	9.93963e-05	0	2.55968e-05	0.000567469	0.00037622	0.00301674	0.000441633	0.00306287	2.6946e-05	0.00458786	0.00833725	0.00127622	0.00248943	0.0070052	0.000653717	0.00032137	0.00535639	0.0103583	0.00532979	0.0023805	0.00158011	0.000270003	5.61971e-05	0
E11.5:Inhibitory interneurons	0.000651297	0.001447	0.000206181	0.0681469	0.0600634	0.00363695	0	0.00738401	0.000192276	0.0202686	0.479843	0.126019	0.0898255	0.0179047	0.0245655	0.0460525	0.006103	0.00034704	0.00552147	0.000598101	0.00740173	0.00381952	0.00061461	0.0017968	0.00248801	0.000159021	0	6.20093e-05	0.000733259	0.000453648	0.00503616	0.000761578	0.00457619	0	0.000206897	0.000711073	0.000488819	0.000231858	0.00024825	0.00016291	0.00162655	0.000167724	0.00100326	0.00622766	0.00056307	7.93162e-05	0.000271041	4.42326e-05	5.64112e-05
E11.5:Di/mesencephalon inhibitory neurons	0.000143964	0.000197333	9.45694e-05	0.0176388	0.00391453	0.000641695	0	0.00134061	5.81524e-05	0.00559535	0.0852736	0.639107	0.147987	0.00883787	0.0215563	0.0481526	0.00406659	0	0.00172365	0.00411927	0.00203072	0.000270396	0.00137597	0.000351084	0.000397354	0	0	0	1.59848e-05	0	0.00278654	0	0.000993083	0	4.6163e-05	3.41194e-05	2.16223e-05	0	7.08727e-05	0	0.00010287	1.38749e-05	2.19403e-05	0.000838485	6.89278e-05	9.36644e-06	0	2.30727e-05	0
E11.5:Spinal cord inhibitory neurons	1.56704e-05	0.000537359	7.83495e-05	0.00173111	0.00123143	7.51042e-05	0	0.00213164	0.00372799	0.00349237	0.136871	0.142441	0.582666	0.0158982	0.0447255	0.0479728	0.000477746	4.57702e-05	0.00012088	2.40478e-05	0.00217137	0.000411049	1.37394e-05	2.95338e-05	0.000724571	0	0	0	3.90511e-06	0	0	0	0	0	0.00150982	0.00134694	0.00010999	0.00195004	0.00113521	0.00191709	0	0.0017401	0.00147249	0	0.000368503	0.000143708	0.00014415	0	0
E11.5:Di/mesencephalon excitatory neurons	0	0.0103152	0.000233466	0.00316511	0.00122796	0.00504478	0	0.00249467	0.00240765	0.0168068	0.00824142	0.00213518	0.00704773	0.625062	0.247322	0.0335139	0.000121635	0	0.000164775	1.95362e-05	0.00165769	2.98661e-05	0.000828762	0.000262077	0.00211073	0	0.00318848	0	0.000335028	0.00254251	0.00365439	0.000873616	0.004178	3.58927e-05	0.00118296	0.00117985	0.000298149	0.000875453	0.00211166	0.000363617	0.00464671	0.000493884	0.00134803	0.000153363	0.000956785	0.000473495	0.000166968	0.000109536	0
E11.5:Spinal cord excitatory neurons	0.000701617	0.00184208	0.00121372	0.00623703	0.0040062	0.00218574	0	0.0140705	0.0119863	0.0612235	0.0332687	0.0121856	0.0644883	0.266924	0.406374	0.0895941	0.000464697	0.000204436	0.00306424	0.000560078	0.00446686	0.00038083	0.000249149	0.000251807	0.00195938	0.000193483	0	3.21665e-05	0.00020297	0.000423213	0.00245188	0.000195075	0.000516274	0.000173072	0.00048168	0.000484139	0.000197344	2.78213e-05	7.50275e-05	0.000863922	0.00215581	0.000135566	0.000453033	0.0022374	0.000201169	1.42643e-05	0	0	6.32007e-06
E11.5:Neuron progenitor cells	1.76184e-05	0.0019917	0.00232825	0.0310044	0.00907671	0.00466612	0	0.00213749	0.00126986	0.0317833	0.0136797	0.0104433	0.00982251	0.0529164	0.0395224	0.737363	0.00701045	7.58208e-05	0.00118876	0.000936395	0.0328387	0.00410265	0	6.03273e-05	0.000528143	0	0	0	3.63335e-05	1.01796e-05	0.000140906	4.22185e-05	9.7026e-05	0	0.000154959	0.000400725	7.99284e-05	0.000351487	0.000642262	0	0.00015936	0.000253359	0.000811025	0.00155751	0.000361126	8.54255e-05	0	0	0
E11.5:Hindbrain	0.000806022	0.000573888	0	0.0668024	0.0599183	0.000203509	0	0	0	0.000592257	0.00231002	0.000146255	2.54106e-05	0.001298	8.78461e-05	0.0693254	0.37508	4.23567e-05	0.00761965	0.0288501	0.261742	0.0969646	0.00103806	0.000410176	0.00123879	3.09581e-06	0	3.91807e-05	0.000300644	0.000953338	0.00170248	0.00197546	0.00719673	0	0	0	8.37434e-05	3.71658e-05	4.83888e-05	6.57377e-05	0.000876554	0	0.000573738	0.0105504	8.42537e-05	2.54001e-05	0	0	3.62092e-05
E11.5:Roof plate	0.00115238	0.000182474	8.76487e-05	0.0226882	0.0231804	0.00149806	0.0131626	0.000308426	2.36248e-05	0.00149645	0.00267964	0.000703393	0.000127756	0.00323709	0.00154652	0.00562449	0.00198532	0.735001	0.00663803	0.000666497	0.064312	0.000924621	0.0128626	0.00166627	0.00446365	0.000581683	0.00389902	0.000160115	0.00203984	0.00271291	0.0129668	0.00212238	0.00457757	0	0.00661691	0.00694494	0.00234605	0.00267974	0.0062989	0.00679124	0.0102335	0.00586387	0.00637858	0.00061548	0.00504485	0.00322902	0.000491438	5.47383e-05	2.8466e-05
E11.5:Anterior floor plate	0.000117712	5.58497e-05	5.15778e-05	0.0307297	0.0229081	0.000217004	0	0.00306723	0	0.000883956	0.00164347	0.000197299	2.5109e-05	0.00215561	0.000551308	0.00508127	0.0116862	0.000792074	0.815682	0.0774429	0.0051923	0.00242565	0.000375729	0.000595552	0.000733007	0.000104281	0	0	0.000254795	0.0012684	0.0012427	0.00140482	0.00377269	2.15238e-05	0.000734221	0.000632735	0.000201423	5.32697e-05	0.00195455	0.000352739	0.000952827	0.000208336	0.00130848	0.00137151	0.000224173	5.02613e-05	2.61268e-05	5.27395e-06	0.000380026
E11.5:Posterior floor plate	0.000104962	9.50175e-05	8.05687e-06	0.00775045	0.00672487	7.83474e-05	0	0.000415876	9.90811e-05	0.00527503	0.00373827	0.00443572	0.00184561	0.00911281	0.0094457	0.0125969	0.0244774	0.000181669	0.0937193	0.78874	0.00143889	0.0194003	0.000216472	8.22038e-05	0.00153304	0	0.000176188	0	0.00183633	9.30955e-05	0.000877152	0.000126138	0.00106616	2.25835e-06	0.000245376	0.00022756	1.30525e-05	0.000203318	0.000693685	5.88719e-05	0.000336904	0.000164892	0.000833103	0.000504857	0.000518131	0.00011893	3.85374e-05	0	0
E11.5:Spinal cord (dorsal)	0.00156763	8.09416e-05	4.78718e-05	0.066755	0.0374033	0.000589259	0	0	0	0.000969902	0.0017272	0.000178553	8.62748e-05	0.00141397	0.000148334	0.156611	0.0474172	0.000537657	0.00319964	0.000281755	0.625875	0.00846821	0.000465144	0.000827081	0.00145593	0.000822657	0	0.000172953	0.000589025	0.000287347	0.00853405	0.000994176	0.00609751	1.5924e-05	0.00169299	0.00273448	0.000689358	0.000291482	0.00209251	0.000149419	0.00246058	0.00111102	0.00331692	0.00970497	0.00031696	0.000440405	0.000149646	6.94719e-05	3.16452e-05
E11.5:Spinal cord (ventral)	0.000449266	0.000196694	0	0.0213909	0.0355469	3.84851e-05	9.07746e-05	6.96418e-05	0	0.000134355	0.00111573	0.000150473	0	0.000496802	0.000108616	0.0245953	0.157475	0	0.00869842	0.0319846	0.0718102	0.623447	0.00051613	0.000295095	0.00194265	0	0.000276858	0	0.000411128	0.00012276	0.0042795	0.000492004	0.000505566	0	0.000280209	0.000781229	0.00208906	0.000216549	0.00337225	0.000433999	0.000864113	0.000258367	0.00098175	0.00197479	0.000633465	0.000179225	0.000333666	0.000222459	3.56818e-05
E11.5:Otic epithelium	0.00367218	0.00010922	0	0.00275005	0.00948465	0.00165761	0.00316559	0.000839698	0	2.06499e-05	0.000153796	0	0	0	0	0.000810536	7.34438e-05	0.000331353	0.000308716	0	0.000603967	0	0.648973	0.027764	0.0193701	0.00651956	0.0279814	0.00232185	0.00625284	0.0108616	0.0795609	0.0140136	0.06197	3.78267e-07	0.00271323	0.000677319	0.00453868	4.33979e-05	0.00449263	0.0141478	0.0316809	0.000199097	0.00338289	0.00234473	0.00146829	0.000474029	0.0025889	0.000451777	0.000247301
E11.5:Olfactory epithelium	0.000419765	0.000191069	0.00209514	0.00297414	0.00585993	0.00378802	0.00889911	0.000771626	0	0.000200617	0.00122599	5.95992e-05	0	0.000151967	6.30207e-05	0.000972028	0.000117191	0.000586066	0.000108602	1.0653e-05	0.000362581	0	0.0449698	0.430723	0.0712891	0.00902486	0.0723623	0.00686379	0.0281949	0.0281319	0.0958536	0.0322748	0.0593891	5.55892e-05	0.00255618	0.00263923	0.00965893	0.000713642	0.00498169	0.0168917	0.0375361	0.00127743	0.00438526	0.00132814	0.00372887	0.00390393	0.000539782	0.000818405	0.000309122
E11.5:Branchial arch epithelium	0.000237741	0	0	0.000695626	0.00068896	0.000110201	0	1.46776e-05	0	7.27163e-06	1.07747e-05	0	0	1.25145e-05	0	3.39162e-05	5.02117e-05	0.000624052	0	1.43267e-05	0.00013749	0	0.00582246	0.0460276	0.240115	0.0179128	0.112236	0.0325785	0.0823762	0.152236	0.131324	0.113492	0.0362923	0	0.00060929	0.000471377	0.00316564	0.000156718	0.00159389	0.00289235	0.0132344	0.000145625	0.00114292	0.000256334	0.001309	0.000268591	0.000207869	0.000189411	0.000199411
E11.5:Fusing epithelium	0.000120949	0	0	0	0	0	0	0	0	0	0	0	0	0	0	0	0	0	0	2.43429e-05	0	0	0.000958642	0.00431816	0.0111905	0.89712	0.00385314	0.0359999	0.01063	0.00159871	0.0120267	0.0014921	0.0106932	6.63088e-06	0.00103188	0.000655707	0.000358871	0.000225346	0.00082206	3.65762e-05	0.00128455	0.00024514	0.000727887	0.00149201	0.00168442	0.000432099	0.0007585	0.000167819	0
E11.5:Apical ectodermal ridge	5.70373e-05	0	4.30567e-05	0.000222043	0.000453496	0	0	0	0	7.76805e-05	0.000433114	4.32951e-05	0	3.78407e-05	0	0.000194814	0	0	0	0	0.000171804	0	0.000379754	0.00508825	0.0154313	0.00297316	0.919059	0.00398887	0.0232391	0.00062331	0.0133058	0.00357067	0.00335529	0	4.71385e-05	0.000251251	0.000372877	0.000274521	0.000612267	0.000118153	0.000610343	4.18736e-05	0.000530071	0.000365545	0.00130967	0.000463579	0.000642801	2.55494e-05	3.9172e-05
E11.5:Epidermis	0.00108541	0	0	8.36328e-05	9.48288e-06	0	0	0	0	0	2.26779e-05	0	0	0	0	0	0	0	0	0	2.36561e-05	0	0.000252648	0.00901213	0.013013	0.058708	0.0139597	0.879728	0.0132146	0.000574549	0.00524227	0.00154441	0.00222399	1.48985e-05	0.000111931	0.00016115	0.000104434	0	8.50321e-05	0	0.000239307	2.11062e-05	0.000187242	3.6239e-05	0.0001343	2.56261e-05	4.94318e-05	4.84317e-06	2.07392e-06
E11.5:Pre-epidermal keratinocytes	0.000293524	0.000363756	0.000685836	0.000986137	0.00187565	0	0	4.15562e-05	0	0.000210633	0.000433471	0	0	6.25583e-05	0	0.000254261	0.000138067	2.79422e-05	6.35245e-05	0	0.000219754	0	0.00256484	0.0117589	0.0985343	0.0189948	0.154269	0.0176765	0.590709	0.00804405	0.0461111	0.0075493	0.0167786	3.72179e-05	0.000671041	0.000517268	0.000987653	4.95779e-05	0.000362955	0.000847206	0.00935072	0.000168445	0.00160639	0.00193722	0.00112746	0.000665282	0.00105307	0.000197487	0.000246203
E11.5:Foregut epithelium	9.53903e-05	0	0	0.000792823	0.000214848	5.61146e-05	0	0	0	0	6.99318e-05	0	0	0	0	0	0	0	0	0	0.000146411	0	0.000353606	0.00277591	0.0258727	0.000821846	0.0006692	0.000757614	0.0013586	0.604124	0.0913324	0.165624	0.0868932	1.12753e-05	6.52312e-05	5.88864e-05	0.00112331	0	0.000154844	0.000298655	0.0146138	0	0.000599245	5.07704e-05	0.000129015	4.06089e-05	9.88059e-05	9.01386e-05	0.000224304
E11.5:Midgut/Hindgut epithelium	0.000170008	0	0	0.000461476	0.00145843	8.23693e-05	0.000136636	4.59767e-05	0	1.32796e-05	8.82333e-05	0	0	4.74526e-05	0	1.77974e-05	0	3.46174e-05	0.000943497	0.000122168	5.13515e-05	5.06543e-06	0.00225522	0.00342101	0.0203991	0.00150702	0.0668568	0.000722693	0.00441444	0.0863999	0.601172	0.112869	0.0466337	7.54527e-05	0.000502014	0.000837974	0.00413948	0.000189686	0.00148889	0.0132656	0.022188	0.000181762	0.00224681	0.000115936	0.00193466	0.00138395	0.000455976	0.000193241	4.41408e-05
E11.5:Lung epithelium	0.000236721	0	0	0.000542723	6.61012e-05	0	0	0	0	2.64823e-05	4.77191e-05	0	0	2.85591e-05	0	5.01414e-05	0	0	0	0	0	0	0.000447496	0.00126991	0.0120126	0.00233226	0	0.00072909	0.000932473	0.14776	0.029128	0.708989	0.0729722	6.49085e-05	0.000127488	0.000174784	0.000173724	0	0.000672375	9.82298e-05	0.0174626	2.77384e-05	0.00120694	0.000995122	0.000257573	0.000578259	0.000103134	3.52962e-05	2.52534e-05
E11.5:Pancreatic epithelium	0.000708331	4.55703e-06	0	0.000800214	0.0014867	2.82294e-05	0	0.00199799	0	0.000131822	0.000429351	0	0	2.70957e-05	0	0	0	0	0	0	0.000173041	0	0.00327011	0.00227628	0.014017	0.00829993	0	0.0011208	0.0037874	0.0884689	0.273782	0.0320511	0.535563	0.000841052	0.00037128	0.000188766	0.00128572	0.000334098	0.000377917	0.00177289	0.0171001	0.000171886	0.00209283	0.00239545	0.00130732	0.00033097	0.00173168	0.000465342	0.000119954
E11.5:Hepatocytes	0.000297251	0	0	0.000557073	0.000227279	0	0	0.000124279	0	0	0.00112753	0.000233237	0.000173307	0	2.7143e-05	0.000444378	2.23554e-05	0	0	2.55914e-05	0.000303697	0	2.12592e-05	0.00016612	0.000761194	0.000217869	0	0	0.00069464	0.00460124	0.0108953	0.00314002	0.0137915	0.9534	2.02597e-05	0.000182098	0.00136824	0	5.43805e-05	0	0.000782056	3.9793e-05	0.00110442	0.0011037	0	0	0.000323734	0.000327715	0.000241736
E11.5:Osteoblast progenitors A	0.000373703	0	0	0.000509633	0.00125378	0	0	0.000264545	0	0	0.00015569	0	0	0	0	0.000114478	0	9.1416e-05	0	0	0.000122448	0	0.00162792	0.00117593	0.00377664	0.000151694	0	0.000197128	0.000555507	0.00096688	0.00358342	0.00125578	0.00512524	0	0.288002	0.244631	0.0258359	0.0680841	0.0843324	0.00825185	0.000888377	0.0847805	0.102055	0.00311149	0.0356958	0.0250742	0.00560741	0.000326185	1.21396e-05
E11.5:Osteoblast progenitors B	0.000642047	0	0	0.00122221	0.00429831	5.51614e-05	0	0.000329902	0	0	0.000379916	0	0	0	1.81621e-05	0.000512281	0	0.000105017	0	0	0.000352633	1.57898e-05	0.00284514	0.00322443	0.00494531	0.000941597	1.04269e-05	0.000311551	0.00056672	0.00845722	0.00832364	0.0157686	0.0223314	0	0.175395	0.213991	0.018394	0.0399945	0.127822	0.0112821	0.00261444	0.0971522	0.170032	0.00240564	0.0309886	0.026749	0.00352846	0.000188362	7.56282e-05
E11.5:Myocytes	0.00154629	0.000421122	0.000118411	0.00221645	0.00410852	0.000217668	0	0.00234425	0	0.000561388	0.00142302	0.000174582	0.000119944	0.000903826	0.000770332	0.00102148	8.24612e-05	9.89673e-05	0.000359269	0	0.000619752	0	0.00546184	0.00543895	0.00853416	0.000605173	0.00243751	0.00033056	0.00750512	0.00450193	0.0203006	0.00507265	0.00736596	0	0.0227517	0.031056	0.716185	0.00410336	0.0151703	0.0373843	0.00832613	0.0189834	0.0162317	0.0239862	0.00794568	0.00604002	0.00210415	0.00206137	0.000292612
E11.5:Skeletal muscle progenitors	0.00114992	0	0	0.0100777	0.0112109	0.00122074	0	0.000194582	0	0.000257707	0.000646875	0.000540026	0	0.0010174	0.000466592	0.00723856	0.000125433	0.00044534	0	0	0.00242908	0.000226046	0.00326726	0.00578842	0.024815	0.000201247	0.000664548	0.000449766	0.00600957	0.00753646	0.0802115	0.0067269	0.0357996	0.000147625	0.0689372	0.104075	0.0740162	0.0261066	0.158766	0.0846484	0.00486827	0.115416	0.0904545	0.0161311	0.020924	0.0184574	0.00218139	0.00224928	0.000461578
E11.5:Early chondrocytes	0.000916708	1.7152e-05	0	0.000340713	0.000423217	7.17344e-05	0	5.29651e-05	0	1.93898e-05	5.56882e-05	0	0	3.97692e-05	0	0.000113038	2.03206e-05	1.20502e-05	0	0	0.000365631	2.80838e-05	0	0.000616963	0.00215108	0	9.1557e-05	5.23754e-05	0.000205029	0.0013127	0.00415471	0.00510492	0.0119062	3.92906e-05	0.0922535	0.0541389	0.00571714	0.436475	0.126545	0.00156843	0.00126079	0.0528475	0.0776076	0.00112751	0.0601107	0.0452	0.0113336	0.00294574	0.000128563
E11.5:Chondrocyte and osteoblast progenitors	0.000281959	0	4.49937e-05	0.000725285	0.000524077	0.000110616	0	7.42448e-05	0	6.2109e-05	0.000167675	3.08033e-05	0	0.00012252	8.07943e-05	0.00116331	2.85758e-06	0.000332404	0	2.10654e-05	0.000123708	5.91659e-06	0.000395898	0.00100314	0.00389445	0.00028007	0.00763629	3.83805e-05	0.000536032	0.0022868	0.0051518	0.00502445	0.00957718	0	0.134998	0.0929186	0.00998698	0.140013	0.26846	0.00648685	0.000691136	0.112301	0.115924	0.000138266	0.0370372	0.0322595	0.0054178	0.000224795	0
E11.5:Intermediate mesoderm	7.70833e-05	0	0	3.78888e-05	8.91495e-05	1.05691e-05	0	3.28795e-05	0	0	2.62383e-06	0	0	0	0	0	0	4.44007e-05	0	4.98951e-06	4.72634e-05	0	0.00128607	0.000695282	0.00161084	0	0.00148444	0.00011248	0.000349887	0.000739368	0.0108369	0.00122095	0.00535825	0	0.00303067	0.00426312	0.00712972	0.000339351	0.00420222	0.934356	0.0073129	0.00163855	0.0043816	0.000362383	0.00422197	0.00390186	0.000550599	9.34115e-05	5.10437e-05
E11.5:Renal epithelium	0.000117669	0	0	0.000293029	0.000265849	2.74667e-05	0	4.71694e-05	0	0	1.79512e-05	0	0	2.59303e-06	0	0	0	6.26914e-05	0	0	2.84897e-05	0	0.00399117	0.00359891	0.00951634	0.00634584	0.00102363	0.000676074	0.00305176	0.0362873	0.0780558	0.0349541	0.0761244	2.45729e-05	0.000511472	0.000206914	0.000995252	0.000595835	0.000874031	0.00245003	0.735031	0.000174483	0.00147941	0.00126609	0.000810917	0.000228072	0.000505601	4.73627e-05	6.0769e-06
E11.5:Mesenchymal stromal cells	0.0057853	0.000843807	0.000276926	0.0155033	0.0105885	0.000523177	0	0.000198197	0	0.000400464	0.00541161	1.37321e-05	3.43652e-05	0.000795765	0.00018973	0.00486377	0.000261368	0.000221971	0.000394839	5.24436e-05	0.0039924	0.000109679	0.00902396	0.0173391	0.0423579	0.014296	0.0060984	0.00278593	0.023044	0.067639	0.176785	0.0466941	0.126555	0.000935373	0.0160355	0.0222218	0.0361442	0.0108486	0.0280985	0.0425892	0.0386504	0.0124569	0.0880861	0.0475913	0.0124296	0.0108957	0.0066237	0.00773892	0.004643
E11.5:Somatic mesoderm	4.68326e-05	0	0	5.86788e-05	0.000370685	0	0	0	0	0	0	0	0	0	0	5.8885e-05	0	0.00015952	0	0	6.69831e-05	2.25961e-05	0.000164624	0.00139224	0.00197093	0.00391568	0	0.000280761	2.70269e-05	0	0.00060013	0.000250836	0.000134318	0	0.0920437	0.123532	0.0148267	0.035043	0.0178423	0.00773364	0	0.136802	0.035462	0.00139099	0.25508	0.0210985	0.249201	1.22236e-05	0.000120006
E11.5:Connective tissue progenitors	0.000201744	9.86104e-06	0	0.000407606	0.00125613	0.000117601	0	0.000239077	0	0	6.01513e-05	0	0	0	0	0.000592192	1.76663e-05	0.000336212	0	0	0.000109652	3.63795e-05	0.000969052	0.00120895	0.00389839	0.000826526	0.000915549	6.62213e-05	0.00486723	0.000520967	0.00277917	0.00123983	0.00298823	0	0.122276	0.159132	0.0313547	0.0665877	0.0680048	0.0258851	0.00111611	0.255826	0.0968676	0.000760379	0.0889193	0.0418473	0.0149579	0.000100253	0.000114937
E11.5:Limb mesenchyme progenitors	0.000596845	5.94949e-05	0	0.00216425	0.00160004	0.0014665	0	0.000362125	0	2.96214e-05	9.14935e-05	0	0	2.62566e-05	1.24345e-05	0.000306549	4.53705e-05	0.000415931	0.000115333	0	0.00102141	7.77952e-05	0.00123506	0.00272056	0.00503986	8.25959e-05	0.000707623	0.00010348	0.000858057	0.00683745	0.0149628	0.0110403	0.0221863	3.81758e-05	0.130239	0.138561	0.0141917	0.0248278	0.135295	0.0244233	0.00711694	0.0847466	0.307058	0.00172682	0.0320729	0.0158609	0.0041292	0.00049626	0.000414454
E11.5:Cardiomyocytes	0.000422794	2.77395e-05	0	0.000415447	6.49484e-05	0	0.0152898	0	0	0	1.72323e-05	0	0	0	0	1.85924e-05	0.000248452	0	0	0	0.00112008	0.000113258	0.000195242	0.000128649	0.000609256	0.000822405	0	4.70047e-05	0.000623783	0	0.0012734	3.59043e-05	0.000397529	0	0.00148508	0.00199371	0.00637827	0.00108407	0.000713557	0	0.00273601	0.000909568	0.00195628	0.946987	0.00537619	0.00367258	0.003948	0.000293933	2.56658e-05
E11.5:Splanchnic mesoderm	0.00221089	4.99383e-07	0	0.000628651	0.0022914	3.17604e-06	0	0.000363266	0	0.00022944	0.000367421	0	0	6.30349e-05	0	0.00109209	6.59623e-05	5.75019e-05	6.12293e-05	0	0.000744801	9.5917e-05	0.00582619	0.00534122	0.0249674	0.0237428	0.0263705	0.000914514	0.00985503	0.00570536	0.0608189	0.00898819	0.0256699	7.16563e-07	0.0431158	0.0426256	0.01053	0.0239731	0.0344722	0.0726983	0.0126207	0.0305925	0.0283752	0.00542954	0.271918	0.133611	0.0792769	0.00123851	0.000963545
E11.5:Amniochorionic mesoderm A	0.000568036	2.1407e-05	0	0.000694893	0.00361666	0.000317118	0	8.57417e-05	0	0.000168871	0.000207043	1.90508e-05	0	6.57893e-05	0	6.55856e-05	1.83854e-05	7.84711e-05	0	0	0.000259521	0	0.00191692	0.00216139	0.00743681	0.000415595	0.000978355	0.000174628	0.0012971	0.00404071	0.0362881	0.0104585	0.0124754	1.41689e-05	0.0149454	0.0192408	0.00804475	0.0140739	0.0352589	0.0223445	0.00452222	0.0122718	0.0143114	0.000377337	0.0778709	0.680386	0.00970077	0.000403051	0.000296749
E11.5:Amniochorionic mesoderm B	0.000287286	0	0	0.000534331	0.000137294	4.01984e-05	0	3.73668e-05	0	1.70602e-05	0	2.3213e-05	0	3.82006e-05	0	0.000465484	2.72213e-05	0	0	0	0.00015258	0	0.000127975	0.000533626	0.00163859	0.00319251	0.0011637	8.02595e-05	0.000154436	2.57294e-05	0.00293833	0.000477786	0.00273007	0	0.0104936	0.00618686	0.00311537	0.00341717	0.0053863	0.00800339	0.000613746	0.00415298	0.00731791	0.00372702	0.0745259	0.0215487	0.836118	0.00037414	1.07474e-05
E11.5:Endothelium	0.000566546	2.0938e-05	3.825e-07	0.00148718	0.000580928	0.000123748	0	5.94578e-05	0	8.3224e-05	0.000569704	5.00233e-05	0	0.000718081	0.000765578	0.000773459	0	0	0	0	0.000885199	0	0.000127565	0.000574636	0.000907422	0.000348232	0.000406036	3.79616e-05	0.000908845	0.00214336	0.00384981	0.00642394	0.00672332	6.30427e-05	0.00407765	0.0032264	0.00656115	0.00156355	0.00400741	0.000600469	0.00136556	0.00226858	0.00542743	0.00267709	0.00426744	0.00165352	0.00618586	0.924377	0.000369982
E11.5:White blood cells	0.000430632	0	0	8.1368e-05	4.13382e-05	4.0199e-06	0	0.000109638	0	0	1.60178e-05	0	0	2.55089e-05	0	3.92638e-05	8.78185e-05	0	0	2.49963e-05	5.21408e-05	0.00027769	0	0.00111938	0.000616116	3.54241e-05	0	0.00327355	0.000504145	0.000532084	0.00174632	0.000104184	0.00233041	1.28194e-05	0.000921341	0.000533149	0.000325301	0.000276029	0.00135909	0.000249132	0.00213784	0.000495257	0.00104217	0.000402781	0.000428384	0.00045945	0.000505877	0.00672584	0.916342
E11.5:Megakaryocytes	0.00359124	0.000110499	2.80157e-05	0.00618342	0.00799822	0.000222001	0.000398257	0.00144219	0.000793705	0.00066035	0.00268884	0.000167931	0.000988393	0.000109208	0.000622174	0.00635947	0.00157245	0.0001271	0.000749588	0.00138221	0.00361688	0.000584601	8.25964e-05	0.00155793	0.00127283	0	0	4.19386e-05	0.000137372	0.00392228	0.0109264	0.00170564	0.00913063	0	0.00711447	0.00700862	0.0114326	0.00262379	0.00533842	0.000708649	0.00198046	0.00305527	0.00561903	0.00162777	0.00590438	0.0040847	0.00264778	0.00701759	0.0193546
E11.5:Primitive erythroid cells	0	7.44194e-05	0	0	0.000227802	0	0	0	0	0	0	0	0	0	0	0	0	0	0	0	0	0	9.7657e-05	0	0.00541082	0.00185863	0	0.011673	0.0121124	0	0	0	0	0	0.000760576	0.000656601	0.00169205	0.0109495	0.000831142	0	0	0.00125186	0.000781035	0	0.00468765	0.00572997	0.00305083	0.0221657	0.00157501
E11.5:Definitive erythroid cells	0.000397118	2.25149e-05	0	0.000954259	0.000270076	0	0	0	0	0	0.000132398	0	0	3.60303e-05	0	3.31249e-05	0.00039528	0	5.58267e-05	2.38878e-05	0.000771306	4.38354e-05	0.000145164	0.000263674	0.00121866	0.00103189	0	0.000171852	0.0010555	0.00237367	0.00538189	0.000884669	0.00119868	9.86723e-05	0.00110804	0.000602777	0.00142822	0.000305321	0.00133901	0.000325399	0.00107629	0.000271806	0.00253724	0.00250323	0.000227408	0.00433034	0.000889081	0.00113895	0.0253016
	E13.5:Neural crest (PNS glia)	E13.5:Neural crest (PNS neurons)	E13.5:Olfactory sensory neurons	E13.5:Mesencephalon/MHB	E13.5:Di/telencephalon	E13.5:Retinal neurons	E13.5:Retinal pigment cells	E13.5:Noradrenergic neurons	E13.5:Motor neurons	E13.5:Intermediate progenitor cells	E13.5:Inhibitory interneurons	E13.5:Di/mesencephalon inhibitory neurons	E13.5:Spinal cord inhibitory neurons	E13.5:Di/mesencephalon excitatory neurons	E13.5:Spinal cord excitatory neurons	E13.5:Neuron progenitor cells	E13.5:Hindbrain	E13.5:Roof plate	E13.5:Anterior floor plate	E13.5:Posterior floor plate	E13.5:Spinal cord (dorsal)	E13.5:Spinal cord (ventral)	E13.5:Otic epithelium	E13.5:Olfactory epithelium	E13.5:Branchial arch epithelium	E13.5:Fusing epithelium	E13.5:Epidermis	E13.5:Pre-epidermal keratinocytes	E13.5:Foregut epithelium	E13.5:Midgut/Hindgut epithelium	E13.5:Lung epithelium	E13.5:Pancreatic epithelium	E13.5:Hepatocytes	E13.5:Osteoblast progenitors A	E13.5:Osteoblast progenitors B	E13.5:Myocytes	E13.5:Early chondrocytes	E13.5:Intermediate mesoderm	E13.5:Renal epithelium	E13.5:Connective tissue progenitors	E13.5:Limb mesenchyme progenitors	E13.5:Cardiomyocytes	E13.5:Splanchnic mesoderm	E13.5:Amniochorionic mesoderm A	E13.5:Brain endothelium	E13.5:Liver endothelium	E13.5:Endothelium	E13.5:White blood cells	E13.5:Megakaryocytes
E12.5:Neural crest (PNS glia)	0.811872	7.59616e-05	0.000172233	0.00562077	0.00553817	0.000697948	0.000363624	0.00837416	0	0.00175798	0.0024174	0.0012245	6.25233e-05	8.41713e-05	2.62155e-05	0.00367421	0.0021114	0	0.000128062	0.000326668	0.0038212	0.000789991	0.00693961	0.00342006	0.0114925	0.00117461	0.00169204	0.00706401	0.00664895	0.0251056	0.00215213	0.0291885	4.11395e-05	0.00261843	0.00471122	0.0173362	0.00110467	0.00518612	0.00708744	0.00292076	0.004025	0	0.00370801	0.00240475	4.32587e-05	0.00111606	0.000284511	0.00177995	0.000793235
E12.5:Neural crest (PNS neurons)	0.00405453	0.875789	0.00895113	0.00339375	0.00183322	0.000610386	0	0.0102528	0.00354803	0.0036221	0.00373352	0.00108331	0.00119363	0.00644218	0.00784996	0.00752351	0.000190581	1.36384e-05	0.000292942	3.73671e-05	0.000804413	0.000364942	0.00100559	0.00133376	0.00654654	0.00178196	0.000428273	0.00406734	0.00195567	0.0118074	0.000717706	0.00927779	0	0.000381655	0.00072176	0.00602312	0.000159154	0.00390491	0.00395621	0.000710399	0.000793121	0	0.000563599	0.00121267	0	0	1.05686e-05	0.000152994	0.000725552
E12.5:Olfactory sensory neurons	8.32604e-05	0.00325187	0.976006	0.00127285	8.85681e-05	0.000236961	0	0.00052777	7.34968e-05	0.000223328	0.000455437	0.000130022	0.000652179	0.000837495	0.00169061	0.00486012	0	0	0	0	0.000102483	0	0.000163472	0.00399673	0.000307498	0	0	6.84424e-05	1.91274e-05	0.00084091	6.363e-05	0.000289261	0	8.26368e-05	0.000784824	0.000326581	8.2714e-05	0.000146275	0.000420989	0.000770143	0.000381695	0	0.000322113	0.000247343	0	0	2.89095e-05	0	0.000163887
E12.5:Mesencephalon/MHB	0.00119557	0.000253338	0.00123505	0.378164	0.110954	0.0138531	0.00694975	0.0017731	2.05309e-05	0.00576623	0.0220716	0.00145112	0.000616376	0.00592596	0.00238847	0.0798572	0.0705319	0.00361546	0.0340763	0.000759436	0.047398	0.0087081	0.00951553	0.00688013	0.0169488	0.000593153	0.00202944	0.007723	0.0086402	0.0614927	0.00338768	0.0374496	4.26229e-05	0.000977014	0.00332624	0.00715751	0.000926922	0.00620797	0.0148335	0.00231839	0.0038653	0.000125119	0.00170991	0.00106203	0	0.00020167	0.000140076	0.00163758	0.00176237
E12.5:Di/telencephalon	0.00103854	3.18205e-05	0.000172838	0.126041	0.542728	0.00489313	0.00879858	0.0023755	0	0.0136588	0.0141362	0.000103362	1.46165e-05	0.00253063	0.000580937	0.01389	0.0580492	0.0099912	0.0275785	0.000617101	0.0274047	0.00693469	0.00996043	0.00373741	0.00977254	0.00080801	0.00250453	0.00330545	0.00550538	0.0214563	0.00171314	0.0347682	2.20047e-05	0.000350562	0.00121844	0.00228087	0.000797655	0.0089444	0.0253253	0.000770772	0.00190179	2.47245e-05	0.00105597	0.000556352	1.92651e-05	0.000219011	9.7936e-05	0.000173702	0.000887662
E12.5:Retinal neurons	0.000431991	0.0328613	0.00141788	0.0101617	0.00565812	0.822854	0.045917	0.00301541	3.48608e-06	0.000806171	0.0029677	0.000505856	0.000367286	0.00259516	0.00237512	0.00682586	0.000430422	0.000467881	0.000921073	0	0.00178766	4.50099e-05	0.00786665	0.0018792	0.00371444	0	0.000305003	0.0012608	0.00309829	0.0122716	0.000585487	0.00956999	2.21237e-06	0.000313303	0.000891534	0.00166746	0.000725601	0.00135757	0.00809686	0.000804009	0.00159675	0.000174338	0.000404526	0.000256207	9.46861e-07	7.33784e-06	2.99031e-05	0.000208357	0.000217676
E12.5:Retinal pigment cells	1.81669e-05	0	3.44005e-05	0.00158481	7.11031e-05	0.0113995	0.963697	0.000802903	0	3.98175e-05	3.84837e-05	0	0	0.000137894	4.09921e-05	0.000278748	0	0.00469558	0	0	0.000154247	0	0.0102815	0.000921172	0.00161573	0	0	0.000192211	0	0.00137068	1.58969e-05	0.00101299	0	7.02478e-05	0.000120549	0.000120405	0.000117503	2.84773e-05	0.000620637	5.96793e-05	0.000203359	0	0.000149092	8.97089e-05	0	0	1.18692e-05	3.44334e-06	0
E12.5:Noradrenergic neurons	0.00524962	0.0078564	0.00103215	0.00306434	0.00136966	0.000834708	0.000319921	0.904616	0.00152462	0.00376546	0.00933644	0.00366813	0.00232715	0.00409448	0.00537097	0.00279438	0.000291436	5.40154e-05	0.000150807	0	0.000678142	0	0.00460672	0.00131851	0.00313156	0	0.000123132	0.001273	0.000348072	0.00548988	0.000284523	0.00241115	0	0.00104228	0.0030958	0.00246655	0.000291756	0.00609225	0.0026493	0.000979095	0.00200976	0	0.00146068	0.000689828	0	5.01208e-05	3.45182e-05	0.000873215	0.000442561
E12.5:Motor neurons	3.50422e-06	0.0109819	4.38154e-05	0.000176494	6.3035e-05	0.000543369	0	0.012051	0.88658	0.00088937	0.00537612	0.00268282	0.0221816	0.016151	0.0412498	0.000361707	5.2703e-05	0	0	0	0.000192006	8.94704e-05	6.0901e-05	1.33108e-05	0.00011705	0	0	0	0	0	0	0	0	2.05566e-05	0	0	0	3.39599e-05	4.68161e-05	1.11956e-05	1.60958e-05	0	8.88708e-06	1.90206e-06	0	0	0	0	0
E12.5:Intermediate progenitor cells	5.68164e-05	0.00186335	0.000605613	0.0153581	0.0169971	0.00300917	0	0.00973764	0.00197701	0.658557	0.0378817	0.00427729	0.0103154	0.0793264	0.0995544	0.0443738	0.000722746	0.000271024	0.00177099	0	0.0033188	0.000100593	0.00053732	4.52832e-05	0.000785514	0	0	0.000298162	2.284e-05	0.00226282	7.10659e-05	0.000718	0	0.000350455	0.000405144	0.000152455	7.85057e-05	0.000750623	0.00141096	0.000422295	0.00046515	0	0.000389508	9.71427e-05	0	0	2.53087e-05	3.00886e-05	0.00057779
E12.5:Inhibitory interneurons	0.000281105	0.00196934	0.000732033	0.0222913	0.0169997	0.00681656	0.000170807	0.0216108	0.00183571	0.012676	0.479203	0.174035	0.099603	0.0500786	0.0323122	0.0238845	0.0022281	8.14806e-05	0.00138627	0	0.00422393	0.00086319	0.00143108	0.0014569	0.00516099	0	0.000401515	0.00162997	0.0017241	0.00944324	0.000785413	0.00749969	8.30755e-05	0.0007324	0.00175745	0.00177177	0.000428491	0.00139141	0.00249613	0.0014843	0.00192818	1.70916e-05	0.0018552	0.00102074	0	2.16367e-06	0.000106416	0.000319822	0.00140759
E12.5:Di/mesencephalon inhibitory neurons	3.07351e-05	0.000988944	2.43838e-05	0.0128913	0.00166863	0.00197099	0	0.00284333	0.000300619	0.00230984	0.123497	0.717812	0.0735258	0.0119164	0.0141213	0.0304054	0.00104058	0	0.000463436	0.000131363	0.00209909	0.000295279	4.47725e-05	3.30702e-05	0.000501076	0	0	1.0122e-05	0	9.97254e-05	1.82584e-05	0.000192605	0	2.28516e-06	0.000210939	0.000211233	0	1.18446e-05	0	3.13999e-05	2.2262e-05	0	1.07185e-05	0	0	0	5.47066e-06	0	0.000258111
E12.5:Spinal cord inhibitory neurons	8.48328e-06	0.00111752	2.66599e-05	0.000616015	0.000198006	0.00198361	0	0.00605643	0.0139317	0.00462398	0.189428	0.198605	0.477894	0.0300985	0.056413	0.0156574	0.000263666	6.94456e-05	0	0	0.0016404	3.78245e-05	2.32829e-05	8.9547e-06	0.000338645	0	0	0	0	0	3.76238e-05	0.00010471	0	2.47006e-05	0.000471183	5.44289e-06	6.60563e-06	1.91886e-05	4.54722e-05	2.09788e-05	3.17884e-06	0	8.98998e-05	0	0	0	0	0	0.000130581
E12.5:Di/mesencephalon excitatory neurons	0.000148374	0.0367132	0.000326071	0.0298074	0.00446371	0.00146161	0	0.0152595	0.00468204	0.0125696	0.0319075	0.0123608	0.0156914	0.547876	0.205072	0.0565756	0.00120691	9.6311e-06	0.00172907	3.86289e-05	0.00502312	0.000686322	0.000201876	0.000115225	0.000958087	0	8.1239e-05	0.000639852	0	0.00358743	0.000124373	0.00219145	0	0.00040735	0.000748209	0.000671749	0.0001017	0.00121423	0.000305454	0.000469329	0.000540419	0	0.000286836	0.000171676	0	0	1.75566e-05	9.54153e-05	0.0033982
E12.5:Spinal cord excitatory neurons	3.31662e-05	0.00935342	0.00020567	0.00412573	0.000860237	0.00185716	0	0.0153496	0.0268378	0.040042	0.0685248	0.0486338	0.0927995	0.300151	0.353634	0.0274025	0.000685578	4.68891e-05	0.00146124	4.4662e-05	0.00128943	0.000173492	0.000705232	8.98938e-05	0.000381201	0	2.87875e-05	0.000225809	0	0.000629206	0	0.000173125	0	0.00030269	0.00100747	0.000253416	0.00015657	1.79553e-05	2.51479e-05	0.000733569	0.000509377	0	0.000356347	0.000350001	0	0	4.3424e-06	0	0.000537648
E12.5:Neuron progenitor cells	0.000342869	0.00201979	0.00183751	0.0952335	0.0149785	0.00506699	0.0020394	0.00180888	0	0.011237	0.0193699	0.00342155	0.00601556	0.0112383	0.0192562	0.706544	0.00716739	0	0.015927	0.000593556	0.0242163	0.0123454	0.0083955	0.00325679	0.00239064	0	0.000417147	0.000786286	0.00168149	0.00498271	0.000768977	0.00689853	0	0.000398373	0.000977478	0.00100791	3.31313e-05	0.00134302	0.0017162	0.0014427	0.000872157	0	0.000412011	0.000222204	0	0	3.85043e-05	8.61646e-05	0.00105849
E12.5:Hindbrain	0.00122394	0.00102738	0	0.0646059	0.0547787	0.00042388	0	0.000162853	0	0.000362769	0.00537383	0.000335578	0.000107319	0.000466817	0.000180851	0.048437	0.464804	9.69855e-05	0.0539827	0.00685793	0.182735	0.101231	0.000277171	0.000146684	0.00107721	0	7.43334e-05	0.000187493	0.00246138	0.00204284	6.85978e-05	0.00115676	0	5.38976e-05	0.000214657	0.000631401	2.59915e-05	0.000241002	0.000269097	0.000104726	0.000437542	0	0.000192724	0.000137032	0	0	0	0.00087799	0.00197657
E12.5:Roof plate	9.4943e-06	0.000196562	0.000216924	0.0271047	0.00224415	0.00115653	0.0721999	0.00152279	9.42604e-05	0.000210317	0.00264352	0.00145499	0.000301699	0.00127806	0.000700134	0.000891636	0.000297478	0.838817	0.00278577	7.35885e-05	0.00269647	2.95634e-05	0.0112499	0.000888018	0.00186747	0	0.000122736	0.00120989	0.000747356	0.00119162	0.00116031	0.00357947	0	0.000907591	0.00139835	0.000611232	0.00223563	0.00443748	0.00575908	0.0012456	0.00146015	0	0.00142102	0.000952688	6.23548e-05	0.000203793	9.94572e-05	4.57202e-05	0.000196914
E12.5:Anterior floor plate	7.52907e-06	0	5.11472e-05	0.0335967	0.015715	0.0004836	0	0.000174656	0	0.000466737	0.0019819	0	0	0.00055591	0.000523627	0.00591905	0.0157309	0.000460993	0.820337	0.0660653	0.00855019	0.00321496	0.00113168	0.00206876	0.00187637	0	0.000224187	0.000404896	0.00246869	0.00174143	0.000997081	0.00338341	0	0.000711617	0.000898651	0.000941631	0.000315854	0.00135569	0.00349644	0.00115518	0.00183599	0	0.000553182	0.000518029	0	0	1.17121e-05	6.9634e-06	6.73766e-05
E12.5:Posterior floor plate	2.2326e-05	6.21674e-06	2.83956e-06	0.00636721	0.00315709	0.000107138	6.9661e-05	8.22342e-05	0	0.00124304	0.00110321	0.000143058	0.000116861	0.00107743	0.000674124	0.0035284	0.0457491	0	0.0992349	0.80915	0.00369638	0.0179721	0.000266621	0.000253835	0.000840188	0	2.82097e-05	0.000257287	5.27314e-06	0.000708472	9.18736e-05	0.000668849	0	0.000173468	0.000509983	0.000528534	8.06231e-05	7.54711e-05	0.000232432	0.00015308	0.000420388	5.48068e-05	0.000265133	0.000214795	0	0	1.43247e-05	9.8132e-05	0.000463013
E12.5:Spinal cord (dorsal)	0.00130473	0.000735544	0.00020147	0.103261	0.0286434	0.00187332	0.000163645	0.00131326	9.9865e-05	0.00167592	0.00757013	0.000974265	0.000648125	0.0034364	0.00299934	0.231811	0.058408	0.0023035	0.0108203	0.00054288	0.43311	0.0371083	0.00300406	0.00111618	0.00445377	0	0.000987611	0.00270725	0.000940673	0.0155565	0.000750241	0.0113403	7.63882e-06	0.00222725	0.00372629	0.00319567	0.000984957	0.00426855	0.00237949	0.00380442	0.0030838	0	0.00236407	0.000951385	0	5.20944e-05	0.000125215	0.000395894	0.00170353
E12.5:Spinal cord (ventral)	0.000600631	0	0	0.0134134	0.0232745	0.000296588	0.00012055	0.000619473	0	0.00473493	0.00484383	0.000721726	0.000428469	0.000200234	0.000149243	0.0187679	0.127419	4.49548e-05	0.0116948	0.0283969	0.103292	0.64667	0.000350722	0.000298053	0.00105252	0	2.57685e-05	0.000311901	0.000326977	0.00138687	6.30988e-05	0.00133237	0	2.63665e-05	0.000217578	0.00108353	3.47746e-05	0.000170997	0.000524504	0.000104265	0.000294211	0	0.000604192	0.000134255	3.37147e-05	0.000155464	6.19356e-05	0.000147884	0.00555142
E12.5:Otic epithelium	0.00112913	0	8.08096e-05	0.00661286	0.00743068	0.00318987	0.0959435	0.00303622	0	0.00179944	0.000298279	1.57509e-06	0	3.86787e-05	0	0.000234096	0.000423491	0.00180635	0	0	0.00149934	8.30498e-05	0.520017	0.0391294	0.0308435	0.0104978	0.00978825	0.0123951	0.012711	0.0635056	0.00403495	0.0576722	6.23941e-05	0.00138726	0.0020315	0.012418	0.0018876	0.0330313	0.0505171	0.00177367	0.00385544	7.0621e-05	0.00528265	0.00263894	3.18021e-05	2.125e-05	0.000220533	0.000116689	0.000414115
E12.5:Olfactory epithelium	0.000207026	0	0.00115377	0.00353976	0.00123268	0.00207748	0.0106239	0.000525835	0	2.62388e-05	0.000192743	0	0	0	0	0.00025804	0.000113349	0.000124519	0.000398465	0	0.000195973	4.89001e-05	0.0198835	0.569372	0.0789521	0.0163917	0.0180755	0.0234221	0.0627869	0.0598096	0.0267084	0.0295139	3.34676e-05	0.00173381	0.00329597	0.0153573	0.000373323	0.008264	0.0327741	0.00211996	0.00382445	5.64628e-05	0.00225681	0.00192153	3.9993e-05	0.000172167	0.000870162	0.000286047	0.000787592
E12.5:Branchial arch epithelium	0.000955183	0.0004241	0.000379184	0.00688649	0.00582942	0.00233009	0.0151264	0.00368539	9.13915e-05	0.00225123	0.00497899	0.00317333	0.00300598	0.00600607	0.00294126	0.00114988	0.000432611	0.000276992	0.00132135	0.000580067	0.000949323	0.000198292	0.0128986	0.0798302	0.192502	0.0131075	0.0370703	0.13938	0.0849994	0.136199	0.0434158	0.0604481	0.000115599	0.00509337	0.00782341	0.0217201	0.00194999	0.0279016	0.0324783	0.00600893	0.010515	0.000572222	0.00976757	0.0079048	0.000398631	0.00039957	0.000754989	0.000861651	0.00112078
E12.5:Fusing epithelium	1.35935e-05	0	0	1.68133e-05	1.28969e-05	0	0	6.84149e-05	0	0	0	0	0	0	0	0	0	0	0	0	0	0	0.00102413	0.00229744	0.0067155	0.924419	0.0343225	0.00839413	0.00117677	0.0125425	0.000374831	0.0058232	5.09122e-06	3.87821e-05	5.27124e-05	0.000747338	0.000136519	0.000126687	0.000633835	4.99909e-05	0.000201098	0	0.000380772	0.000169076	3.37081e-05	0	1.77526e-05	0.000137716	0
E12.5:Apical ectodermal ridge	0.000595575	0	0	0.000145162	0.000689382	0	0	0.000241689	0	0	0	0	0	0	0	2.72646e-05	0	0	0	0	0	0	0.0165223	0.0481951	0.322766	0.00273798	0.0241362	0.333493	0.00133881	0.089181	0.0044071	0.0395966	0	0.00557698	0.00858301	0.00395548	0.000743533	0.0418651	0.0196197	0.00676615	0.00859937	0	0.0104532	0.00859935	0	0	0	8.81624e-06	0.00115629
E12.5:Epidermis	3.91232e-05	0	0	0.000155911	0.00014529	0	0	2.43165e-05	0	1.85597e-05	0.000247602	0	0	1.9723e-05	0	7.53107e-05	0	0	7.84511e-05	0	2.63394e-05	0	0.00313343	0.0183923	0.0231148	0.0422297	0.844892	0.0228067	0.00595998	0.0199301	0.00182859	0.0097964	1.97321e-06	6.5775e-05	0.000309841	0.000833161	2.2006e-05	0.000414053	0.00224661	0.000180883	0.000701341	0	0.000495344	0.000108619	9.28525e-06	0	7.59243e-05	0.00012673	0.000275176
E12.5:Pre-epidermal keratinocytes	0.000385236	0	8.03879e-05	0.000904005	0.000664191	7.8992e-05	6.23846e-05	0.000208747	0	4.09389e-05	0.000318516	0.000899096	0	2.2362e-05	0	0.000687486	5.09634e-05	0	0.000254634	0	0.000424696	0	0.00344216	0.0181197	0.10209	0.00861616	0.0261641	0.73267	0.00401914	0.0591486	0.00295259	0.0110417	2.32045e-05	0.000577838	0.000717561	0.00379881	0.000570269	0.00206055	0.00644937	0.000958879	0.00208704	6.6351e-05	0.00178596	0.00153459	3.57349e-05	5.54598e-06	0.000133925	0.000907484	0.00062701
E12.5:Foregut epithelium	0	0	0	0.000195052	0.000456009	0	0	2.16936e-05	0	0	0	0	0	0	0	3.90887e-05	0	0	0	0	0	0	0.000249828	0.00997039	0.03647	0	0.00140623	0.00113226	0.654661	0.0726374	0.129849	0.0681119	1.69469e-05	6.64662e-05	6.21945e-05	0.000169263	1.78243e-05	0.000959806	0.0223795	9.08359e-06	0.00102566	0	2.82162e-05	3.23664e-05	0	0	2.47817e-05	0	0
E12.5:Midgut/Hindgut epithelium	0.000444115	0	0	0.000853527	0.000562606	0.000230523	0	0.000593521	0	2.85628e-05	0.000124609	0	0	0	0	0.00024299	3.00923e-05	0	0	0	4.16424e-05	0	0.00230048	0.00979102	0.0357061	0.00138569	0.00467655	0.0144441	0.0928442	0.69561	0.0148783	0.0844144	0.000932611	0.000146227	0.000768577	0.00637422	6.36534e-05	0.00631323	0.0206111	0.000452668	0.00169432	7.42309e-05	0.000790982	0.000385924	0.000151138	0.000104151	0.000188175	0.00061388	0.000313327
E12.5:Lung epithelium	6.4611e-05	0	7.22845e-06	0.000834406	0.000564055	3.78943e-05	0	9.56111e-05	0	0.000105876	6.51191e-05	0	0	1.60523e-05	2.14775e-05	5.24175e-05	2.26626e-05	0	0	0	0.000107209	2.91083e-05	0.000915517	0.0225065	0.0454165	0.000149707	0.00241086	0.00420652	0.224095	0.0377427	0.587934	0.0444858	0	0.000242233	0.000306049	0.00114321	0.000282681	0.00315614	0.0193945	0.000200634	0.00205826	2.7649e-05	0.000479932	0.000562101	8.60662e-06	9.70782e-06	1.79336e-06	6.79029e-05	7.5718e-05
E12.5:Pancreatic epithelium	0.000574497	4.4579e-05	7.09747e-05	0.000775772	0.00151025	0.000171988	0.000411765	0.000713316	0	7.7583e-05	0.000254358	0	0	0	0	0.000267373	4.16727e-05	0	0	0	7.049e-05	0	0.00271505	0.00553005	0.0299853	0.00327094	0.00908835	0.00950008	0.102787	0.175897	0.020351	0.579794	0.000143893	0.000473789	0.000829701	0.00754638	9.66951e-05	0.00280397	0.0381097	0.00057079	0.00184372	0.000127496	0.00128182	0.000499149	0	0	0.000158355	0.000415689	0.000166215
E12.5:Hepatocytes	0.000744131	0	0	0.000178157	8.76849e-05	8.17825e-05	0	0.000140593	0	2.05715e-05	0.00049231	0.00128414	0.000149944	3.41976e-05	0	7.04451e-05	0	0	0	0	2.38828e-05	1.9731e-05	0	0.000368522	0.0015067	0	0.000333734	0.00130976	0.000987822	0.0169001	0.000250071	0.00907812	0.951794	0.000208429	0.000527838	0.00117836	5.21774e-05	0.000559644	0.000466087	0.000252794	0.000756055	0.00779519	0.000550133	0.000291207	0	0.000206809	0.000284813	0.000456544	5.8018e-05
E12.5:Osteoblast progenitors A	0.000834309	0	3.61253e-06	0.000944351	0.000787909	3.10737e-05	0.000172627	0.000528285	0	1.60687e-05	0.000839001	3.66594e-05	1.55784e-05	5.59343e-05	1.24055e-05	0.000465233	7.6929e-06	0	0	0	0.00108087	1.36145e-05	0.00194926	0.00214982	0.00735391	2.17211e-05	0.000124697	0.00118868	0.00576734	0.00649042	0.0032482	0.00490904	1.58388e-05	0.263713	0.178727	0.0227684	0.069888	0.0453007	0.0038452	0.104012	0.145652	0.00190967	0.0753003	0.0462828	0	4.30806e-05	0.000439296	0.000116423	0.00292401
E12.5:Osteoblast progenitors B	0.000895772	0	1.47852e-05	0.000930791	0.001365	0.000400799	0.000436154	0.000617942	0	0.00062229	0.000284278	3.88681e-05	0	0.000368109	8.48639e-05	0.000293301	8.86832e-05	2.67322e-05	0.000349562	2.60967e-05	0.000567416	3.38964e-05	0.000974436	0.00208276	0.00734323	0.000204315	0.000224944	0.00165379	0.00160384	0.00756404	0.00163116	0.00291266	2.74774e-06	0.191018	0.267	0.029452	0.0410813	0.0574718	0.00343399	0.11609	0.122494	0.00460856	0.091364	0.0371153	5.08384e-05	0.000167123	0.000675053	6.35065e-05	0.00424101
E12.5:Myocytes	0.00242868	4.46833e-05	0.000163299	0.00129474	0.001127	0.00028281	0.000163447	0.00142816	0	0.000381016	0.00058562	3.21533e-05	4.21666e-05	0.000925006	0.000249417	0.000997598	1.24824e-05	0	0.000150127	0	0.00048277	1.29759e-05	0.00229026	0.00778916	0.0131118	0.000365321	0.00155162	0.0054571	0.00686125	0.0451855	0.00184212	0.00977376	0.00015613	0.0181874	0.0351006	0.705202	0.00281822	0.0340803	0.0068253	0.0206822	0.020467	0.0142691	0.0145997	0.0111775	0.000244771	0.000286556	0.000836871	0.00216789	0.00644291
E12.5:Early chondrocytes	0.000212395	0	0	0.000586509	0.000128859	6.55592e-05	0.000204269	0.000364859	0	5.93741e-05	0.000734545	0	0	2.25592e-05	0	0.000176425	0	0	0	0	0.000296386	0	0.00024598	0.00187466	0.00590342	0	0.000189132	0.00187673	0.00131043	0.00427333	0.00153348	0.00216401	1.12297e-05	0.0928715	0.0433655	0.0059925	0.54034	0.00740245	0.000917708	0.0862157	0.0658815	0.000310594	0.0685001	0.0579231	0.000801089	0.00180848	0.00118617	0.000943814	0.00267338
E12.5:Chondrocyte and osteoblast progenitors	0.00281195	0	0.000320126	0.00361201	0.00265439	0.000941554	0.00109521	0.000500367	0	0.000262271	0.000199025	0	0	3.98288e-05	2.50138e-05	0.000752016	0.000534741	0	0.00245162	0	0.000835002	0.000305664	0.00213741	0.0102346	0.0288148	0.000177757	0.000866321	0.0069165	0.0329335	0.0429743	0.0162595	0.0130172	2.16796e-05	0.103323	0.0923491	0.0441853	0.0506603	0.0836844	0.0142733	0.107976	0.21447	0.00307311	0.0669711	0.040632	0.000162068	0.000109401	0.000704628	0.00042873	0.00508815
E12.5:Intermediate mesoderm	2.57059e-05	0	0	0.000259682	0.000173428	2.12105e-05	0	0.000162585	0	0	0	0	0	1.68038e-05	0	1.50424e-05	0	0	0	0	3.58662e-05	0	0.000387114	0.00153556	0.00294786	0	5.03446e-05	0.000813401	0.00168793	0.00740851	0.000101668	0.00506568	0	0.00202163	0.00180361	0.00318462	0.000142465	0.930438	0.031545	0.000758271	0.00400066	0	0.00345865	0.00170353	0.0001532	0	4.78429e-05	3.22703e-06	3.11378e-05
E12.5:Renal epithelium	0.000135164	0	0	0.000865167	0.000425415	0.000190186	0	0.00105614	0	4.21844e-05	5.53954e-05	0	0	0	0	0.000192899	0	0	0	0	2.41415e-05	0	0.00533884	0.0101588	0.0258221	0.00137964	0.00384054	0.0065523	0.0338039	0.0524576	0.00693189	0.069288	9.97924e-06	0.000536481	0.000433093	0.00125819	0.000160027	0.0315757	0.734033	0.000513123	0.00538082	0	0.00111041	0.000974329	8.87824e-06	6.7227e-05	0	0.0026078	0.000890974
E12.5:Connective tissue progenitors	0.00101947	0	0	0.00103682	0.00105148	0.000149742	0.000430692	0.000265926	0	5.98131e-05	0.000126715	0	7.75621e-06	5.6877e-05	3.88548e-05	0.000283835	0.000105447	0	0.000367856	0	0.000571348	8.37512e-06	0.000538033	0.0015486	0.00822003	3.2898e-05	0.000218276	0.00275251	0.00159722	0.00762436	0.000608838	0.00160663	6.68528e-07	0.140035	0.201571	0.0202202	0.054522	0.0206248	0.00204507	0.262945	0.116773	0.00212386	0.0926386	0.049954	3.23228e-05	0.000140472	0.000859691	7.49859e-05	0.00508861
E12.5:Limb mesenchyme progenitors	0.00107881	0.000186074	0.000200071	0.00373623	0.00237708	0.00275582	0.000792356	0.00192216	2.27626e-05	0.000103124	0.00126344	0.000172469	0.0001103	0.000559869	9.39065e-05	0.00135361	0.000164109	1.34983e-05	0.000373607	0	0.00122252	0.000118535	0.00393835	0.00437061	0.0210141	0.000187795	0.00143236	0.00641911	0.0153392	0.0419836	0.00774626	0.022717	3.98809e-05	0.101227	0.133424	0.0296435	0.0364443	0.0770221	0.0360119	0.12585	0.213595	0.00270707	0.0608635	0.0286343	0.000521407	0.000900145	0.00156074	0.00161786	0.0044614
E12.5:Cardiomyocytes	2.94796e-05	0	2.98294e-05	0.00117394	0.000497998	0	0	9.88972e-05	0	0.000131137	0.000433703	0	0	0	0.000237361	0.00313782	0	0	0.000188278	0	0.000647311	0	0.00036374	0.000386104	0.0013535	0	9.65469e-05	0.000947821	7.99184e-06	0.00173931	0.00033892	0.00289695	3.70085e-05	0.00290965	0.00394123	0.0131449	0.000118493	0.000920924	0.00105852	0.00217517	0.00360383	0.938237	0.005614	0.00232119	0	0.00152295	0.000998216	0.00424598	0.00365202
E12.5:Splanchnic mesoderm	0.00184091	1.06977e-05	7.32333e-05	0.00101703	0.00175887	0.000139509	0.000761456	0.000781901	0	0.000190196	0.000965996	3.71228e-05	4.16919e-06	6.28505e-05	1.69405e-05	0.00052772	0.000110673	9.75318e-05	0.000397151	0.0001968	0.00052931	3.49988e-05	0.00351679	0.00462217	0.0234736	0.0131354	0.00142214	0.0134281	0.0025575	0.0268497	0.00367823	0.0124954	5.8524e-05	0.0907458	0.08876	0.0251578	0.063016	0.0639271	0.00879019	0.0791241	0.062735	0.00299316	0.220184	0.163277	0.00148448	0.00789493	0.00295858	0.000663016	0.00323214
E12.5:Amniochorionic mesoderm A	0.00129448	0	3.6571e-05	0.00161347	0.0011986	0.000534068	0.00425509	0.00041264	0	0.000363161	0.000426021	1.22948e-05	0	8.06982e-05	4.31052e-05	0.00127309	5.85745e-05	0	7.47803e-05	0	0.00108983	4.37372e-05	0.0007548	0.00150972	0.0105099	0.00203994	0.000255945	0.00412367	0.00144625	0.00756044	0.0046137	0.00190712	3.49081e-06	0.0516225	0.0357453	0.0283393	0.044898	0.0253345	0.00309196	0.0408708	0.0374402	0.00584845	0.11575	0.560706	4.3428e-06	0.000132334	0.000174647	9.84097e-05	0.00221257
E12.5:Amniochorionic mesoderm B	0.00145479	0	0	0.000456042	6.69442e-05	1.77373e-05	0	0.000819836	0	0	0.000212677	0	0	0	0	0.000163963	0.000137007	0	0	0	0.000352679	0	0.00765088	0.00338969	0.018432	0.00999707	0.00307542	0.00973223	0.00202793	0.0283398	0.00257515	0.0152586	0.000152485	0.0784277	0.147314	0.0155754	0.041821	0.0149824	0.00554529	0.0703157	0.0403684	0.00660069	0.285256	0.169998	0.000299024	0.00180705	0.00181979	0.00311034	0.0099796
E12.5:Endothelium	0.000495449	2.21664e-05	0	0.000652393	0.000441006	6.45336e-05	0	6.83208e-05	0	0.000200427	0.000400054	0.000651309	9.01926e-05	1.14791e-05	1.35445e-05	0.000159703	5.48709e-05	0	0	0	7.41488e-05	1.51109e-05	0.00019075	0.000515873	0.00100551	0.000179242	0.000637521	0.000921254	0.000715073	0.0030058	0.000581162	0.00405387	0.000528986	0.000224238	0.0027628	0.00346382	0.000468195	0.00100136	0.0016442	0.000761915	0.00130886	0.000289469	0.00238571	0.000784105	0.31718	0.281163	0.369732	0.00047361	0.000412037
E12.5:White blood cells	0.00117801	0.00205878	0	0.000596217	0.00022769	0.000179283	0.00458032	0.000129962	0	0	0.000143433	0	0	1.86391e-05	0	0.000272396	0	0	0	0	0	0	0.000201474	0.00220299	0.00421815	0	0.000217483	0.00537984	0.00257646	0.0134523	0.00126211	0.00170339	1.68492e-05	8.82565e-05	0.000665498	0.00293752	2.39596e-05	0.00113886	0.00430073	0.000161392	0.000954469	0.00276936	0.000552598	0.000229997	0.000145948	0.00758068	0.000332819	0.750938	0.176431
E12.5:Megakaryocytes	0.00386969	0.000299233	0.00201813	0.00272002	0.00327439	0.000297759	0	0.00296018	0.000149599	0.000799644	0.00751573	0.000820532	0.00418911	0.003248	0.0042437	0.00220563	0.000360682	1.39182e-05	0.00610369	0.000683548	0.000920849	0.000388424	0.000202317	0.00348142	0.0030448	0.00203339	0.000716213	0.00291201	0.000720829	0.00987502	0.000977341	0.00172763	4.04637e-06	0.00907253	0.0210802	0.0140146	0.0037264	0.00474797	0.00171012	0.00633414	0.00868308	0.00111622	0.00882055	0.00384756	0.00126309	0.00100096	0.00161798	0.0301211	0.800767
E12.5:Definitive erythroid cells	0.000200055	2.01905e-05	0	0.000953036	0.000463349	0.000120844	0	0.000157816	0	9.59238e-05	0.00300578	4.0096e-05	0	0.000175213	4.28894e-05	0.00102789	0.00015777	0	0.000192427	0.000696562	0.000415329	8.35531e-05	0.000440231	0.000390443	0.00213668	0	0.000237188	0.00323192	0.00422936	0.0120968	0.00130176	0.00299433	0.00067237	7.01308e-05	0.000591888	0.00406107	3.06706e-05	0.00274521	0.000793175	0.000225423	0.00135788	0.000163764	0.000380051	0.00014363	0.00115695	0.000538478	0.00129453	0.0254114	0.0286687
[truncated: 6 more columns]

## Sheet: Table. S6
Supplementary Table 6. Deconvoluted each GEO-seq data using CIBERSORTx together with the gene expression signatures for each cell state at the corresponding timepoints.
* In each table, columns represent cell states and rows represent deconvolution results for each mixture sample. The deconvolution results are provided as relative fractions normalized to 1 across all cell states.
** Correlation: Pearson's correlation coefficient calculated by CIBERSORTx (Newman et al. 2019). It was generated by comparing the original mixture with the estimated mixture, which was calculated using the estimated cell fractions and corresponding expression profiles from the gene expression signatures.
*** RMSE: Root mean squared error between the original mixture and the estimated mixture, which was calculated by CIBERSORTx (Newman et al. 2019).
Mixture	Parietal endoderm	Epiblast	Extraembryonic visceral endoderm	Embryonic visceral endoderm	Extraembryonic ectoderm	Correlation **	RMSE ***
1Epi.E5.5	0.0198932	0.794873	0	0.185234	0	0.863	0.661286
1En.E5.5	0.0300639	0.509296	0	0.369703	0.0909377	0.548319	0.839474
2Epi1.E5.5	0.0163639	0.983636	0	0	0	0.73003	0.793682
2Epi2.E5.5	0	1	0	0	0	0.759727	0.779582
2En1.E5.5	0.0593436	0.179156	0	0.67263	0.0888709	0.342012	1.13653
2En2.E5.5	0.0169423	0.26594	0	0.570964	0.146154	0.661894	0.774837
3Epi1.E5.5	0	0.828943	0	0.171057	0	0.760431	0.730859
3Epi2.E5.5	0	0.916209	0.0566562	0.0173037	0.00983092	0.614214	0.835501
3En1.E5.5	0.0621991	0.214086	0	0.574481	0.149234	0.262433	1.13899
3En2.E5.5	0.108086	0.0953157	0	0.673492	0.123106	0.581451	0.911265
Mixture	Epiblast	Extraembryonic ectoderm	Extraembryonic visceral endoderm	Parietal endoderm	Embryonic visceral endoderm	Correlation	RMSE
1AP.E6.0	0.59627	0	0.0263209	0.135044	0.242365	0.812901	0.70856
1EAP.E6.0	0.139174	0	0	0.562029	0.298796	0.431412	0.930102
2A.E6.0	0.932558	0	0.00527523	0.015545	0.0466216	0.7486	0.84035
2P.E6.0	0.977586	0	4.987e-05	0.00944157	0.0129229	0.76631	0.83756
2EA.E6.0	0.510559	0	0	0.353331	0.136109	0.136667	1.02473
2EP.E6.0	0.214542	0	0	0.382705	0.402753	0.59987	0.801324
3A.E6.0	0.986276	0	0.000127615	0.0135967	0	0.753281	0.840945
3P.E6.0	0.978529	0	0.00501723	0.0141333	0.0023205	0.790661	0.831045
3EA.E6.0	0.2274	0	0	0.383881	0.388719	0.0838262	1.13803
3EP.E6.0	0.266299	0	0.0891505	0.0611844	0.583366	0.894812	0.449017
4A.E6.0	0.981447	0.00018206	0	0.00764469	0.0107262	0.729338	0.847554
4P.E6.0	0.944841	0	0.0478753	0.00570932	0.00157428	0.750949	0.837092
4EA.E6.0	0.145108	0	0	0.0870387	0.767854	0.88557	0.469997
4EP.E6.0	0.416834	0	0.126946	0.0988175	0.357403	0.911184	0.488613
5A.E6.0	0.92901	0.0707897	0	0.000200239	0	0.777509	0.840282
5P.E6.0	0.844225	0.0941853	0.0554721	0.00611776	0	0.741745	0.841907
5EA.E6.0	0.06707	0.0797516	0.266561	0	0.586617	0.944308	0.360952
5EP.E6.0	0.346432	0	0.564404	0	0.0891641	0.939987	0.346444
Mixture	Epiblast	Primitive streak and adjacent ectoderm	Extraembryonic ectoderm	Embryonic visceral endoderm	Extraembryonic visceral endoderm	Parietal endoderm	Correlation	RMSE
1AP.E6.5	0.847899	0.138229	0	0.0131862	0.000685691	0	0.802914	0.81769
1EAP.E6.5	0.669214	0	0.0216176	0.220061	0	0.0891076	0.703988	0.790097
2A.E6.5	0.967537	0.0310803	0	0	0.00138239	0	0.782813	0.819788
2EA.E6.5	0.588075	0	0	0.302021	0.0738295	0.0360745	0.522727	0.852548
2EP.E6.5	0.209944	0	0	0.502328	0.132107	0.155621	0.755114	0.65945
2P.E6.5	0.738065	0.260563	0	0.00105066	0.000321386	0	0.740344	0.840715
3A.E6.5	0.937525	0.0616176	0	0.000857104	0	0	0.782153	0.821245
3EA.E6.5	0.27669	0	0.0314651	0.616844	0	0.0750004	0.689196	0.725143
3EP.E6.5	0.405747	0	0	0.539251	0	0.055002	0.753362	0.668171
3P.E6.5	0.612949	0.386826	0	0.000225056	0	0	0.767496	0.836824
4A.E6.5	0.916598	0.0815886	0	0	9.44638e-05	0.00171867	0.780977	0.822584
4EA.E6.5	0.513074	0	0.0144805	0.437665	0	0.0347807	0.695287	0.736012
4EP.E6.5	0	0.0644128	0	0.413911	0.223041	0.298635	0.655663	0.804543
4P.E6.5	0.392496	0.602131	0	0	0.000735866	0.00463703	0.762224	0.843767
5A.E6.5	0.883478	0.113995	0	0.00248577	4.15444e-05	0	0.807571	0.815632
5EA.E6.5	0.263958	0	0	0.46953	0	0.266512	0.654469	0.756132
5EP.E6.5	0	0.298412	0	0.302235	0.399353	0	0.841925	0.572397
5P.E6.5	0.380739	0.612934	0	0.00632707	0	0	0.770087	0.841364
6A.E6.5	0.891239	0.108741	0	0	1.93729e-05	0	0.799805	0.817793
6EA.E6.5	0	0.0387056	0.0923696	0.865359	0	0.00356536	0.656698	0.82153
6EP.E6.5	0.0546396	0	0	0.226894	0.718466	0	0.790848	0.940089
6P.E6.5	0.125534	0.870454	0	0.0040117	0	0	0.738388	0.852963
7A.E6.5	0.633648	0.361457	0	0	0.00489555	0	0.781259	0.832153
7EA.E6.5	0.0252272	0.0134277	0	0.730501	0.212559	0.018285	0.817767	0.673232
7EP.E6.5	0.0320089	0	0	0.0129623	0.955029	0	0.643849	1.30088
7P.E6.5	0.113177	0.87798	0	0	0.00806856	0.000774137	0.759396	0.84746
8A.E6.5	0.584811	0.401726	0.00464676	0	0.00881597	0	0.800927	0.827817
8EA.E6.5	0	0	0	0.751702	0.231404	0.0168943	0.799568	0.733325
8EP.E6.5	0	0.0459968	0	0	0.954003	0	0.49342	1.47141
8P.E6.5	0.0826149	0.883997	0.022335	0.00790646	0	0.00314639	0.775397	0.844131
Mixture	Extraembryonic ectoderm	Parietal endoderm	Epiblast	Extraembryonic visceral endoderm	Primitive streak and adjacent ectoderm	Anterior primitive streak	Nascent mesoderm	Embryonic visceral endoderm	Mixed mesoderm	Hematoendothelial progenitors	Primordial germ cells	Correlation	RMSE
1A.E7.0	0	0	0.963166	0	0.0327477	0	0	0	0.00279164	0.0012943	0	0.822366	0.751753
1P.E7.0	0	0.00647617	0.519601	0	0.151454	0.274164	0	0.00623289	0	0.00567772	0.0363939	0.499722	0.89002
2A.E7.0	0	0	0.999294	0	0	0	0	0	0	0	0.000705881	0.861869	0.731797
2P.E7.0	0	0	0.380713	0	0.295226	0.32406	0	0	0	0	0	0.70004	0.821801
2L.E7.0	0	0	0.8348	0	0.149708	0	0	0.00615832	0.00926696	6.719e-05	0	0.799179	0.768328
2R.E7.0	0	0.0144599	0.90004	0.00227128	0	0.027557	0	0	0	0.013804	0.0418683	0.579525	0.855251
3A.E7.0	0	0	0.999813	0	0	0	0	0	0.000186555	0	0	0.886951	0.720162
3P.E7.0	0	0	0.0949793	0.000749421	0.674438	0.221115	0.00234468	0	0	0	0.00637427	0.849303	0.773321
3L.E7.0	0	0	0.84998	0	0.122932	0	0	0	0	0.00199639	0.0250919	0.825398	0.756013
3R.E7.0	0	0.0230234	0.928759	0	0.0262661	0	0	0.00335421	0.00187338	0.010599	0.00612453	0.277897	0.962522
4A.E7.0	0	0	0.987334	0	0.0126665	0	0	0	0	0	0	0.894866	0.717189
4P.E7.0	0	0	0.0334187	8.0082e-05	0.780841	0.168712	0.00275959	0	0	6.22751e-05	0.0141261	0.820677	0.784797
4L.E7.0	0	0	0.919555	0	0.0672682	0	0	0.000138586	0.000306033	0.000740203	0.0119924	0.805806	0.761067
4R.E7.0	0	0	0.965561	0	0.0139718	0	0	0	0	0.000634435	0.0198323	0.78631	0.767513
5A.E7.0	0	0	0.995256	0	0	0	0	0	0	0.00282926	0.00191502	0.874553	0.726443
5P.E7.0	0	0	0	0.000664772	0.788304	0.0628154	0.148216	0	0	0	0	0.828571	0.785659
5L.E7.0	0	0	0.792156	0	0.164116	0	0	0.00268644	0	0.00573972	0.0353021	0.765712	0.783838
5R.E7.0	0	0	0.620751	0	0.378118	0	0	0.00113165	0	0	0	0.797081	0.77698
6A.E7.0	0	0	0.994336	0	0	0	0	0	0.00562215	4.20079e-05	0	0.843168	0.740957
6P.E7.0	0	0	0	2.21467e-05	0.53297	0.0628879	0.40412	0	0	0	0	0.816607	0.781425
6L.E7.0	0	0	0.509903	0	0.458359	0	0	0.000153133	0	0	0.0315843	0.810643	0.775603
6R.E7.0	0	0	0.679079	0	0.32005	0	0	0.00012808	0.000742947	0	0	0.830733	0.760993
7A.E7.0	0	0	0.994626	0	0.00125912	0	0	0	0.00315156	0	0.000963702	0.843208	0.740778
7P.E7.0	0	0	0	0	0.551785	0.00250586	0.445709	0	0	0	0	0.800143	0.785279
7L.E7.0	0	0	0.542418	0	0.427025	0	0	0.000674238	0.0205617	0	0.00932117	0.739617	0.802767
7R.E7.0	0	0	0.57721	0	0.386349	0	0	0.000526364	0	0	0.0359146	0.815497	0.77132
8A.E7.0	0	0	0.958034	0	0	0	0	0	0	0.00705542	0.0349107	0.832173	0.748331
8P.E7.0	0	0	0.04368	0	0.325173	0	0.622205	0	0	0	0.00894202	0.796591	0.770749
8L.E7.0	0	0	0.588566	0	0.376266	0	0.00208566	0	0	0	0.0330832	0.780876	0.784673
8R.E7.0	0	0	0.469179	0.000499797	0.44215	0.000226073	0	0	0	0.00251842	0.0854262	0.803514	0.779125
9A.E7.0	0	0.000117751	0.960605	0	0	0	0	0	0	0.0111016	0.0281758	0.846033	0.742281
9P.E7.0	0.00071155	0	0.0636441	0.00873534	0.229132	0	0.672577	0.00327112	0	0	0.0219292	0.803064	0.76136
9L.E7.0	0	0	0.617693	0	0.301645	0	0	0.00071652	0	0	0.0799457	0.776141	0.78511
9R.E7.0	0	0	0.544069	0	0.381538	0	0	0.00104817	0	0.0016647	0.0716804	0.786638	0.783619
10A.E7.0	0	0	0.883391	0	0.0754741	0	0	0	0	0.0038036	0.0373311	0.838908	0.748805
10P.E7.0	0	0	0.015971	0.0282635	0.320396	0	0.530677	0.00482178	0	0	0.099871	0.834226	0.74945
10L.E7.0	0	0	0.39854	0	0.43455	0	0.0585628	0.000146068	0	0.0027003	0.105501	0.739419	0.805943
10R.E7.0	0	0	0.373005	0	0.32099	0	0.044018	0.00318112	0.0844638	0	0.174343	0.819576	0.762734
11A.E7.0	0.0103427	0.00108444	0.593727	0	0.218168	0	0	0.00474832	0	0.0138179	0.158111	0.794415	0.778054
11P.E7.0	0.000511489	0	0.0677739	0.000192447	0.16257	0	0.566963	0	0	0	0.201989	0.863457	0.719988
11L.E7.0	0	0.00694046	0.448359	0	0.289334	0	0	0.00214882	0	0.0143298	0.238887	0.704685	0.812064
11R.E7.0	0	0	0.000825396	0	0.85809	0	0.00854827	0.00438841	0	0	0.128148	0.722233	0.816698
2M.E7.0	0	0	0	0	0.00596957	0.825921	0.0536736	0.0411123	0	0.00321938	0.0701037	0.6712	0.822089
3M.E7.0	0	0	0	0.00254637	0.0802054	0.88945	0.018482	0.002047	0	0.00527774	0.00199155	0.729405	0.799888
4M.E7.0	0.00362942	0	0.147076	0	0	0.563716	0.251469	0.0186929	0	0.00427692	0.0111404	0.814805	0.777096
5M.E7.0	0.00418843	0	0.0734434	0.000296776	0	0.261199	0.560951	0.00631495	0	0	0.0936064	0.745467	0.784978
6M.E7.0	0	0	0.0492683	0	0	0.150404	0.779326	0.0210023	0	0	0	0.656606	0.814999
7M.E7.0	0	0	0.0815583	0	0	0.148399	0.746486	0.000345773	0.0227586	0.000451998	0	0.750518	0.772147
8M.E7.0	0.00503087	0	0.119299	0.00896145	0	0.0308299	0.68306	0	0.152819	0	0	0.744454	0.752057
9M.E7.0	0.00159249	0	0.0636198	0	0	0	0.635275	0	0.299513	0	0	0.835591	0.65625
10M.E7.0	0.000820581	0	0.0866912	0.00102936	0	0	0.307522	0.000335062	0.573646	0	0.029956	0.893371	0.536351
11M.E7.0	0.00139162	0	0.0793899	0.00145468	0	0.0172657	0	0.00315803	0.89734	0	0	0.958035	0.344306
1EAP.E7.0	0.00979119	0.89853	0.00752288	0	0.0667776	0	0.00769453	0	0	0.00698048	0.00270291	0.773226	0.810391
2EA.E7.0	0.00265089	0.110167	0.200476	0	0	0.376828	0	0.293657	0.0134159	0.00280599	0	0.714349	0.749157
2EP.E7.0	0.00461352	0.582885	0	0.0162233	0.147309	0	0	0.123727	0.112786	0	0.0124564	0.681664	0.758648
3EA.E7.0	0	0.257983	0.130927	0	0	0.254304	0	0.271372	0.0719556	0.0134593	0	0.687431	0.740376
3EP.E7.0	0	0.786662	0.0446509	0	0.0561682	0.0334242	0.0159709	0.0549362	0.00818785	0	0	0.834807	0.62452
4EA.E7.0	0.0334699	0.230442	0.151581	0	0	0.165551	0	0.362203	0.0567541	0	0	0.715342	0.709988
4EP.E7.0	0.0137244	0.500211	0.051065	0.000590061	0.0935719	0.0744905	0	0.216422	0.0499254	0	0	0.766776	0.643176
5EA.E7.0	0	0.192671	0.20798	0	0	0.174717	0	0.378435	0.0461966	0	0	0.807244	0.638718
5EP.E7.0	0	0.368843	0.141529	0.0234778	0	0.164046	0	0.239689	0.0428154	0	0.0196007	0.819238	0.594127
6EA.E7.0	0	0.0686664	0.257475	0	0	0.162838	0	0.492614	0.0135191	0	0.00488804	0.830997	0.602085
6EP.E7.0	0	0.414369	0.0588201	0.0453505	0.0835807	0.0246378	0.131895	0.229113	0.00417334	0	0.00806106	0.771433	0.638089
7EA.E7.0	0.00869529	0.191554	0.176173	0.00514004	0	0.02369	0	0.554435	0.0381877	0	0.00212553	0.866926	0.518433
7EP.E7.0	0.0795262	0.438498	0	0.0225778	0.124669	0	0.0771597	0.17886	0.0456695	0	0.0330402	0.780641	0.626843
8EA.E7.0	0	0.0252074	0	0.238587	0.104844	0	0	0.591221	0.0347798	0	0.00536016	0.936874	0.431509
8EP.E7.0	0.0293184	0.218683	0	0.175938	0.166166	0	0.0719884	0.292381	0.0444128	0	0.00111279	0.846981	0.533751
9EA.E7.0	0	0.00679752	0.00799737	0.526545	0.0139869	0	0.00967353	0.429444	0	0	0.00555583	0.921557	0.829965
9EP.E7.0	0	0.055	0	0.480324	0.0951076	0	0.0989583	0.250664	0.0199465	0	0	0.868565	0.709866
10EA.E7.0	0	0.00338446	0.0550382	0.883263	0	0.00563983	0.0121136	0.0303375	0	0.0102234	0	0.84634	1.3232
10EP.E7.0	0	0.0147257	0.0272015	0.806327	0.0105522	0	0.0586955	0.0693793	0	0.0131187	0	0.863802	1.17334
11EA.E7.0	0	0	0.0517723	0.822517	0	0.0268943	0	0	0.0988165	0	0	0.650884	1.45534
11EP.E7.0	0	0	0.0614834	0.904736	0	0	0.0314124	0	0	0	0.00236792	0.763037	1.46286
Mixture	Extraembryonic visceral endoderm	Rostral neuroectoderm	Blood progenitors	Extraembryonic ectoderm	Nascent mesoderm	Mixed mesoderm	Extraembryonic mesoderm	Splanchnic mesoderm	Caudal lateral epiblast	Amniochorionic mesoderm	Hematoendothelial progenitors	Caudal neuroectoderm	Surface ectoderm	Definitive endoderm	Paraxial mesoderm A	Notochord	Primitive streak and adjacent ectoderm	Paraxial mesoderm B	Gut	Embryonic visceral endoderm	Primordial germ cells	Epiblast	Parietal endoderm	Anterior primitive streak	Correlation	RMSE
1A.E7.5	0	0.205034	0	0.000192492	0	0	0	0	0	0.0141147	0.0117502	0.272575	0	0.168219	0.020028	0.170369	0	0.115666	0	0	0.0220521	0	0	0	0.777684	0.759044
1P.E7.5	0	0	0	0	0	0	0	0.0050136	0.3675	0.0218211	0.0282105	0.169702	0	0.149987	0	0	0	0.204949	0	0	0.0219245	0.0308103	8.2871e-05	0	0.749123	0.779496
2A.E7.5	0	0.469146	0	0	0	0.004222	0.00344812	0.00394574	0	0	0.0121135	0.28164	0	0.155355	0.00199795	0	0.0513057	0.0108809	0	0	0.00578758	0	0.00015723	0	0.7619	0.809906
2P.E7.5	0	0	0	0	0.0123356	0	0	0.0200532	0.426141	0.0172326	0.0324825	0.136512	0	0.110508	0	0	0	0.169079	0	0	0.018669	0.0565234	0.000463386	0	0.716887	0.797679
2L.E7.5	0	0.252588	0	0	0	0.00468332	0	0.00590915	0.0820395	0.0270352	0.00606115	0.420272	0	0.132587	0.000208532	0	0.00833951	0.0426889	0	0.00122492	0.0147106	0	0.00165247	0	0.726086	0.819365
2R.E7.5	0	0.09956	0	0	0	0	0	0.0380874	0.0485413	0.0152886	0	0.484865	0	0.109756	0.0359736	0	0.0333926	0.116109	0	0	0.0183062	0	0.000120783	0	0.692398	0.819268
3A.E7.5	0.000317976	0.675367	0	0	0	0.000929689	0	0	0	0.00942198	0.0148492	0.155703	0	0.121449	0.0124816	0	0	0	0	0	0.00948122	0	0	0	0.773171	0.804943
3P.E7.5	0	0	0	0	0.0109916	0	0.00161612	0	0.396171	0.0118669	0.0337066	0.196679	0	0.114474	0.0152347	0	0	0.180533	0	0	0.00800796	0.0303102	0.000408925	0	0.705266	0.807807
3L1.E7.5	0	0.275311	0	0	0	0	0.00155473	0.00436798	0	0	0.00924564	0.522381	0.000682546	0.103285	0.0170353	0	0	0.0637683	0	0	0.00136469	0	0.00100408	0	0.679803	0.841244
3L2.E7.5	0	0.214809	0	0	0	0	0	0.0193333	0.0325404	0.00842856	0.0116943	0.464999	0	0.14745	0.0163725	0	0.0407217	0.0263084	0	0	0.0156408	0	0.00170277	0	0.694859	0.830624
3R1.E7.5	0	0.319864	0	0	0	0	0	0.00591307	0	0.000965886	0	0.41935	0	0.175039	0.0403566	0	0	0.0256934	0	0	0.0128188	0	0	0	0.690762	0.830925
3R2.E7.5	0	0.158329	0	0	0	0	0	0.000528409	0.103538	0.0211742	0.0241913	0.425778	0	0.125582	0.0467555	0	0.0136618	0.0639401	0	0	0.0164772	0	4.49307e-05	0	0.702409	0.824185
4A.E7.5	0	0.654931	0	0	0.0273147	0	0.00188257	0	0	0.00418838	0.0190676	0.0679506	0	0.18274	0.0238215	0	0	0	0	0	0.0181043	0	0	0	0.721193	0.814661
4P.E7.5	0	0	0	0	0.0325611	0	0	0.0168271	0.433846	0.0114678	0.0260411	0.0907935	0	0.126698	7.7673e-05	0	0	0.191026	0	0	0.0241605	0.0464282	7.30095e-05	0	0.724153	0.787127
4L1.E7.5	0	0.472439	0	0	0	0	0	0.0175269	0	0	0.0280766	0.27682	0	0.156566	0.0184601	0	0	0.0213274	0	0	0.00680223	0	0.0019811	0	0.718186	0.822771
4L2.E7.5	0	0.304805	0	0	0	0.00771205	0	0.00193521	0.072171	0.00677103	0.0250365	0.412573	0	0.147065	0.00349993	0	0	0	0	0	0.0148729	0	0.00355769	0	0.680648	0.837806
4R1.E7.5	0	0.512707	0	0	0	0.00188694	0	0.0201641	0	0.0147471	0.00495833	0.268988	0	0.150174	0.0117844	0	0	0.0027432	0	0	0.0118309	0	1.58841e-05	0	0.716782	0.822191
4R2.E7.5	0	0.163413	0	0	0	0	0	0.011166	0.0897278	0.014581	0.0141071	0.504047	0	0.11814	0.0290604	0	0.0319242	0.0102335	0	0	0.0135052	0	9.43429e-05	0	0.723089	0.824547
5A.E7.5	0	0.740973	0	0	0.0262338	0	0.00658231	0	0	0	0.0117525	0	0	0.156864	0.0120688	0	0	0.000177499	0	0	0.0182024	0.0269739	0.000171229	0	0.746316	0.805978
5P.E7.5	0	0	0	0	0.0130557	0	0	0.00624286	0.401373	0.0146691	0.0303984	0.156071	0	0.12752	0	0	0	0.184541	0	0.000214831	0.0137261	0.0521873	0	0	0.738278	0.790875
5L1.E7.5	0	0.655769	0	0	0	0	0	0.00384169	0	0	0.00709666	0.166152	0	0.129281	0.0188904	0	0	0	0	0	0.0188225	0	0.000146364	0	0.74765	0.811208
5L2.E7.5	0	0.364026	0	0	0	0.00218901	0	0.0395549	0.0485631	0	0.017431	0.382713	0.00140825	0.127695	0.00938711	0	0	0.00354634	0	0	0.0022938	0	0.00119189	0	0.701092	0.832102
5R1.E7.5	0	0.587239	0	0	0	0	0	0.0157546	0	0	0.00774563	0.21773	0	0.15471	0	0	0	0	0	0	0.0141344	0	0.00268596	0	0.733732	0.816369
5R2.E7.5	0	0.180099	0	0.000273951	0	0	0	0.00898282	0.00658633	0.0090495	0.0158676	0.453875	0	0.141072	0.0388835	0	0	0.123484	0	0	0.0218264	0	0	0	0.752095	0.797959
6A.E7.5	0	0.678163	0	0	0.0248863	0	0	0	0	0.0100686	0.0178716	0	0	0.114235	0.0230113	0	0	0	0	0	0.0279594	0.103805	0	0	0.757132	0.80117
6P.E7.5	0	0.00413724	0	0	0	0	0.0105285	0.0414352	0.374346	0.00846961	0.0286593	0.0807843	0	0.144168	0.0169494	0	0	0.255754	0	0.000885203	0.019485	0.0143995	0	0	0.75715	0.754957
6L1.E7.5	0	0.702967	0	0	0	0	0	0.00309135	0	0	0.0104809	0.110402	0	0.13609	0.0133011	0	0	0.00392678	0	0	0.0177925	0	0.0019488	0	0.754646	0.807589
6L2.E7.5	0	0.325192	0	0	0	0.0162581	0	0.00932884	0.0313043	0	0.0129627	0.29966	0.082054	0.17028	0.0128366	0	0	0.0109016	0	0	0.0267792	0	0.00244196	0	0.744324	0.804932
6R1.E7.5	0	0.645921	0	0	0	0	0	0	0	0	0.0081872	0.187433	0	0.122863	0.015769	0	0	0.0035624	0	0	0.0150724	0	0.00119252	0	0.760494	0.808674
6R2.E7.5	0	0.255573	0	0	0	0.00370916	0	0.0202208	0.0500559	0	0.00588021	0.374712	0	0.121803	0.0229485	0	0	0.128286	0	0	0.016813	0	0	0	0.764695	0.794879
7A.E7.5	0	0.636964	0	0	0.0343129	0	0	0	0	0.0112086	0.0110408	0	0	0.0941817	0.0142777	0	0	0	0	0	0.0259765	0.172038	0	0	0.773284	0.796104
7P.E7.5	0	0	0	0	0	0	0.0315764	0.0243712	0.317375	0	0.0281886	0.160554	0	0.125659	0.00852824	0	0	0.262572	0	0	0.0167462	0.0244305	0	0	0.84402	0.71586
7L1.E7.5	0	0.720447	0	0	0	0.0201414	0	0	0	0	0.00630366	0.0975026	0	0.122582	0.0144179	0	0	0	0	0	0.0169753	0	0.00163004	0	0.765823	0.803517
7L2.E7.5	0	0.184976	0	0	0	0	0	0.0755496	0	0.0191596	0.00229437	0.193632	0.239688	0.1665	0.00462185	0	0	0.0160573	0	0.00104652	0.0964752	0	0	0	0.760434	0.748919
7R1.E7.5	0	0.71642	0	0	0	0	0	0.00407624	0	0	0.018776	0.0775704	0	0.124241	0.0315918	0	0	0	0	0	0.027042	0	0.00028232	0	0.765864	0.800817
7R2.E7.5	0	0.289643	0	0	0	0.0155987	0	0.0241545	0.0188716	0	0.0084751	0.321165	0.0281861	0.198998	0.0124521	0	0	0.0512127	0	0	0.0311808	0	6.22034e-05	0	0.72944	0.80365
8A.E7.5	0	0.6613	0	0	0.0329745	0	0	0	0	0.00151869	0.0157127	0	0	0.0976691	0.02166	0	0	0	0	0	0.0364218	0.132227	0.00051666	0	0.775991	0.792702
8P.E7.5	0	0	0	0	0	0	0.046669	0.0392098	0.382447	0	0.0243017	0.112307	0	0.111475	0	0	0	0.224861	0	0	0.0264721	0.0321972	5.99812e-05	0	0.857079	0.704243
8L1.E7.5	0	0.743248	0	0	0.0194812	0	0	0	0	0	0.0287941	0	0.0278612	0.141136	0.0212235	0	0	0	0	0	0.0170196	0	0.00123684	0	0.759309	0.802754
8L2.E7.5	0	0.188088	0	0	0	0.0068287	0.163464	0.114813	0	0.0628204	0	0.00847514	0.225919	0.139641	0	0	0	0.0489225	0	0	0.041029	0	0	0	0.894153	0.599672
8R1.E7.5	0	0.774392	0	0	0.0131281	0	0.000156784	0	0	0	0.0133537	0.0107123	0	0.147396	0.0203776	0	0	0.000594052	0	0	0.0195515	0	0.000337511	0	0.765981	0.800017
8R2.E7.5	0	0.272865	0	0	0	0.0728288	0.0252837	0.03943	0.0369061	0	0	0.106195	0.196852	0.148794	0	0	0	0.0472302	0	0	0.0531913	0	0.000423914	0	0.805234	0.729055
9A.E7.5	0.000556357	0.561108	0	0	0.0267994	0	0	0	0	0.00779184	0.0205109	0.0243974	0	0.0889426	0.0330683	0	0	0	0	0	0.0445345	0.192109	0.000181958	0	0.759479	0.796174
9P.E7.5	0	0	0	0	0	0.0490284	0.0808225	0.0243401	0.321404	0	0.00510027	0.0620836	0.039429	0.131931	0	0	0	0.212172	0	0	0.0472295	0.0262366	0.000223039	0	0.886613	0.647177
9L.E7.5	0.000114815	0.436494	0	0	0.0208567	0	0.0522302	0.0491963	0	0.0102247	0	0.033444	0.208738	0.157379	0	0	0	0.00653433	0	0	0.0247881	0	0	0	0.806598	0.752388
9R.E7.5	0	0.564022	0	0	0.0151758	0	0.0160894	0.050362	0	0.0125991	0.00604692	0	0.113391	0.166775	0.0022929	0	0	0.0161008	0	0	0.0348348	0	0.00231039	0	0.789297	0.76823
1EAP.E7.5	0	0	0	0.00746897	0	0.0379185	0	0	0.119951	0.0497049	0.0182856	0	0	0.279504	0	0.25792	0	0.119854	0	0.0976538	0	0.0117398	0	0	0.79028	0.680201
2EA.E7.5	0	0.144098	0	0.00266027	0	0.0330855	0.000830437	0	0	0	0.0274363	0	0.00724206	0.488081	0.0806024	0.0426282	0	0.0650391	0.00505042	0.0684889	0.017154	0.00446399	0.0131391	0	0.716962	0.748753
2EP.E7.5	0	0.0134992	0	0	0.0118958	2.59934e-05	0	0	0.090639	0.00427343	0.0409147	0	0.0252907	0.354697	0	0	0	0.244641	0	0.0663587	0.0582884	0	0.0894754	0	0.811366	0.667987
2MA.E7.5	0	0.282587	0	0	0.0676453	0.0274525	0	0.076536	0	0	0.0177557	0	0	0.195449	0.176319	0.00657485	0	0.142123	0	0	0.0075581	0	0	0	0.88381	0.665642
2MP.E7.5	0	0.0599123	0	0.00266803	0.115439	0	0	0.00423043	0.138116	0.00986904	0.0296498	0	0	0.206455	0	0	0.0113649	0.409125	0	0.00248064	0.0105999	0	8.99952e-05	0	0.903887	0.630463
3EA.E7.5	0	0	0	0	0	0.0557535	0	0	0	0	0.0137398	0	0	0.290428	0.108507	0	0.0573393	0.0353457	0.167765	0.145539	0.0384397	0.00211174	0.0850304	0	0.813006	0.632831
3EP.E7.5	0	0	0	0.00611261	0	0	0	0.0281436	0.00556595	0.038067	0.0035592	0	0.0976841	0.387618	0	0	0	0.186075	0.011926	0.0448066	0.0895139	0.00838208	0.0925454	0	0.827017	0.643433
3MA.E7.5	0	0.198095	0	0	0	0.116433	0	0.0827752	0	0	0	0.00225374	0	0.163789	0.352179	0	0	0.0514811	0	0	0.0329941	0	0	0	0.893664	0.60652
3MP.E7.5	0	0.112207	0	0	0.150025	0.127348	0	0.0645188	0	0	0.0132332	0	0	0.165181	0.0036811	0	0	0.338143	0	0	0.0256624	0	0	0	0.927633	0.539606
4EA.E7.5	0	0.00838877	0	0	0	0.0645161	0	0	0	0	0	0	0	0.334065	0.0599888	0	0	0.0126266	0.193939	0.133715	0.0588111	0.0182075	0.115742	0	0.824312	0.610606
4EP.E7.5	0	0.0533893	0	0.00440047	0.0435322	0	0	0.0523647	0.0308017	0.0498067	0	0	0	0.357445	0	0	0	0.137943	0.00575881	0.0695861	0.0750447	0.00844368	0.111484	0	0.803619	0.656933
4MA.E7.5	0	0.200344	0	0	0	0.0683609	0	0.0993432	0.00612513	0	0	0	0	0.158763	0.423544	0	0	0.0185274	0	0	0.0208705	0.00412272	0	0	0.913989	0.604343
4MP.E7.5	0	0.0537149	0	0	0.125241	0.137494	0	0.12225	0	0	0.00361661	0	0	0.15501	0	0	0	0.350977	0	0	0.0202086	0.0314875	0	0	0.947741	0.49144
5EA.E7.5	0	0.0366864	0	0	0	0.0511068	0	0	0	0	0.0120821	0	0.0193355	0.262686	0.0441777	0	0	0	0.215041	0.132693	0.0466158	0.0150462	0.164529	0	0.803998	0.620665
5EP.E7.5	0	0.069359	0	0	0	0.079194	0	0	0.0856272	0.0193712	0	0	0.0501499	0.343852	0	0	0	0.0788386	0	0.115622	0.0556251	0.0097001	0.0926614	0	0.801493	0.663725
5MA.E7.5	0	0.114076	0	0	0	0	0.00681071	0.117349	0	0.00249761	0.00803281	0	0	0.163103	0.534349	0	0	0.0179709	0	0	0.03581	0	0	0	0.916625	0.582941
5MP.E7.5	0	0.109569	0	0.000301903	0.0996378	0.166983	0	0.105033	0	0	0	0	0	0.147844	0	0	0	0.364376	0	0.000371234	0.00349246	0.00239281	0	0	0.948589	0.495722
6EA.E7.5	0	0.0903132	0	0	0	0.0577469	0	0.0167758	0	0	0	0	0	0.268087	0.0571939	0	0	0.00920551	0.272924	0.141792	0.0444891	0	0.0414727	0	0.839913	0.608615
6EP.E7.5	0.005752	0.0818732	0	0.00821431	0	0.0461694	0	0.0376539	0.0292146	0.00283526	0.0270862	0	0.0505474	0.322002	0	0	0	0.105906	0	0.120306	0.0846074	0	0.0778322	0	0.815634	0.644757
6MA.E7.5	0	0.155433	0	0	0	0	0	0.190384	0.0330221	0.000920167	0.0119843	0	0	0.141432	0.452753	0	0	0.00223675	0	0	0.011835	0	0	0	0.892955	0.611716
6MP.E7.5	0	0.123282	0	0	0.00488517	0.351878	0.0405621	0.189808	0	0	0	0	0	0.0933088	0	0	0	0.177069	0	0	0.0192075	0	0	0	0.956927	0.394436
7EA.E7.5	0	0.0621557	0	0	0	0.0114688	0	0.0161884	0	0	0.00589085	0	0.0673557	0.301223	0.0535757	0	0	0.00512629	0.286628	0.121745	0.0363508	0	0.0322926	0	0.827676	0.627633
7EP.E7.5	0.0549335	0.0177841	0	0	0	0.0437314	0	0.0596957	0.0351511	0.00715396	0.00559871	0	0.058448	0.350924	0	0	0	0.109103	0	0.1223	0.0814605	0.0251701	0.0285458	0	0.841989	0.597488
7MA.E7.5	0.000355284	0.119456	0	0	0	0	0	0.316097	0.0415904	0	0.0251282	0	0	0.108775	0.363687	0	0	0	0	0	0.0249113	0	0	0	0.935688	0.531192
7MP.E7.5	0	0.0597439	0	0	0	0.413759	0.0689785	0.145208	0	0	0	0	0	0.0555849	0	0	0	0.223754	0	0	0.0160967	0.0168745	0	0	0.969079	0.332269
8EA.E7.5	0.0508869	0.10483	0	0	0	0.02305	0	0.0716427	0	0	0.0332371	0	0	0.190228	0	0	0	0.000107283	0.316374	0.187392	0.0163261	0	0.00592575	0	0.886657	0.511935
8EP.E7.5	0.27318	0.0466523	0	0	0	0.0793145	0.0130783	0.108791	0.00308339	0	0	0	0.0500542	0.269266	0	0	0	0.0902533	0.0173044	0.0276325	0.0208874	0	0.00050298	0	0.825044	0.57797
8MA.E7.5	0	0.0920102	0	0	0	0	0	0.582023	0.0324533	0	0.0151437	0	0	0.0750944	0.186396	0	0	0	0	0	0.0168795	0	0	0	0.957635	0.419541
8MP.E7.5	0	0.0613864	0	0.000942679	0	0.381748	0.106528	0.162584	0	0	0	0	0	0.0604625	0	0	0.00222263	0.202973	0	0	0.0211538	0	0	0	0.969272	0.325503
9EA.E7.5	0.114766	0.110403	0	0	0	0.0233508	0	0.147568	0	0	0.0117706	0	0	0.159927	0	0	0.00449568	0	0.186349	0.194104	0.0390209	0	0.00824359	0	0.861657	0.516296
9EP.E7.5	0.25616	0.0552485	0	0	0	0.13825	0.0218674	0.10244	0.0268024	0	0	0	0.0221236	0.21702	0	0	0	0.0812373	0	0.0177323	0.0372819	0.0181911	0.00564518	0	0.792595	0.619913
9MA.E7.5	0	0.098448	0	0.00115561	0	0.041359	0	0.645417	0	0	0.0791029	0	0	0.0990693	0.0068698	0	0	0	0.0104536	0	0.0181249	0	0	0	0.956815	0.397873
9MP.E7.5	6.51698e-05	0.0674067	0	0	0	0.470882	0.0957393	0.0967162	0	0	0	0	0	0.069049	0	0	0	0.177897	0	0	0.0222453	0	0	0	0.968197	0.323488
10EA.E7.5	0.421548	0.0415397	0	0	0.0106129	0.0150886	0	0.219915	0	0	0.0589751	0	0	0.0695571	0	0	0	0	0.00652117	0.0956533	0.0197635	0.0408265	0	0	0.848784	0.758895
10EP.E7.5	0.672717	0	0	0	0	0.0200102	0.00183683	0.012847	0.0174095	0	0.0332291	0	0	0.18729	0	0	0	0.00909959	0	0.00363379	0.00328511	0.0353026	0.00333964	0	0.754943	1.37647
10MA.E7.5	0.0029511	0.0895066	0	0.00050607	0	0.314799	0	0.452765	0	0.0203536	0.0512122	0.0158871	0	0.0515111	0	0	0	0	0	0.000508049	0	0	0	0	0.97103	0.32637
10MP.E7.5	0.0435145	0.0205179	0	0	0	0.462067	0.123608	0.122252	0	0	0.0132236	0	0.0130631	0.0709684	0	0	0.00405045	0.110571	0	0	0.0161642	0	0	0	0.955905	0.340735

## Sheet: Table. S7
Supplementary Table 7. Systematic nomination of key transcription factors for cell type specification in mouse
* group1 refers to the newly-emerged cell state, group2 refers to the pseudo-ancestral/sister cell states.
** avg_logFC refers to log fold-change of the average expression between the two groups (positive value indicates group1 > group 2)
									Compared to pseudo-ancestral cell state				Compared to sister cell state(s)
celltype	emergence_time	key_TF	times_on_this_list	determined_score	edge	edge_weight	gene_ID	TF_family	avg_logFC	pct_group1	pct_group2	p_val_adj	avg_logFC	pct_group1	pct_group2	p_val_adj
Epiblast	4.5	Aire	1	2.16587	E4.5:Epiblast_E3.5:Inner cell mass	1	ENSMUSG00000000731	SAND	1.17035	0.913	0.011	6.78952e-18	1.15071	0.913	0.159	2.18977e-06
Epiblast	4.5	Tcf15	4	1.89583	E4.5:Epiblast_E3.5:Inner cell mass	1	ENSMUSG00000068079	bHLH	1.18649	1	0.311	2.63607e-10	0.980975	1	0.636	0.000188466
Epiblast	4.5	Zfp534	1	1.32154	E4.5:Epiblast_E3.5:Inner cell mass	1	ENSMUSG00000062518	zf-C2H2	0.964639	0.957	0.878	4.23458e-06	0.875089	0.957	0.841	0.00140235
Epiblast	4.5	Hmga1	2	1.22788	E4.5:Epiblast_E3.5:Inner cell mass	1	ENSMUSG00000046711	HMGA	0.73773	1	0.778	0.000496381	1.04772	1	0.477	1.19142e-06
Epiblast	4.5	Rbpj	3	0.681529	E4.5:Epiblast_E3.5:Inner cell mass	1	ENSMUSG00000039191	CSL	0.603687	1	0.911	0.00169027	0.870303	1	0.75	1.49704e-05
Epiblast	4.5	Grhl2	3	0.562651	E4.5:Epiblast_E3.5:Inner cell mass	1	ENSMUSG00000022286	CP2	0.615659	1	0.511	0.000528138	0.790738	1	0.409	3.26547e-05
Epiblast	4.5	Otx2	9	0.336945	E4.5:Epiblast_E3.5:Inner cell mass	1	ENSMUSG00000021848	TF_Otx	0.594645	0.957	0.189	8.57402e-09	0.683231	0.957	0.068	1.26063e-08
Epiblast	4.5	Lef1	12	0.296441	E4.5:Epiblast_E3.5:Inner cell mass	1	ENSMUSG00000027985	HMG	0.627485	0.913	0	1.0004e-18	0.627485	0.913	0	3.97976e-09
Epiblast	4.5	Hmgb2	2	0.0416744	E4.5:Epiblast_E3.5:Inner cell mass	1	ENSMUSG00000054717	HMG	0.679156	1	1	1.23358e-06	0.431071	1	1	0.0466665
Epiblast	4.5	Zfp423	9	0.016402	E4.5:Epiblast_E3.5:Inner cell mass	1	ENSMUSG00000045333	zf-C2H2	0.550676	0.913	0.011	2.27678e-17	0.544615	0.913	0.068	4.6219e-07
Epiblast	4.5	Pou2f1	3	-0.00829695	E4.5:Epiblast_E3.5:Inner cell mass	1	ENSMUSG00000026565	Pou	0.497845	1	0.589	0.00180666	0.583164	1	0.591	0.00102247
Epiblast	4.5	Rcor2	4	-0.248822	E4.5:Epiblast_E3.5:Inner cell mass	1	ENSMUSG00000024968	MYB	0.415735	0.913	0.522	0.00772781	0.528056	0.913	0.432	0.00177609
Epiblast	4.5	Rarg	4	-0.362404	E4.5:Epiblast_E3.5:Inner cell mass	1	ENSMUSG00000001288	THR-like	0.426438	0.87	0.078	8.39837e-11	0.452769	0.87	0.023	2.22979e-07
Epiblast	4.5	Zfp600	1	-0.510536	E4.5:Epiblast_E3.5:Inner cell mass	1	ENSMUSG00000066007	zf-C2H2	0.384874	1	0.944	0.0132011	0.409865	1	0.955	0.0181881
Epiblast	4.5	Gbx2	6	-0.780527	E4.5:Epiblast_E3.5:Inner cell mass	1	ENSMUSG00000034486	Homeobox	0.310986	0.652	0.111	0.000212834	0.329803	0.652	0.068	0.0067246
Epiblast	4.5	Hmga1-rs1	1	-0.78139	E4.5:Epiblast_E3.5:Inner cell mass	1	ENSMUSG00000078249	HMGA	0.295734	1	0.611	0.000425263	0.344499	1	0.318	4.84508e-06
Epiblast	4.5	Bnc2	13	-0.811753	E4.5:Epiblast_E3.5:Inner cell mass	1	ENSMUSG00000028487	zf-C2H2	0.305702	0.609	0.056	2.87749e-06	0.317296	0.609	0.023	0.00145756
Epiblast	4.5	Etv1	5	-0.836485	E4.5:Epiblast_E3.5:Inner cell mass	1	ENSMUSG00000004151	ETS	0.294525	0.826	0.111	9.24508e-09	0.314351	0.826	0	1.29594e-07
Epiblast	4.5	Rex2	1	-0.933518	E4.5:Epiblast_E3.5:Inner cell mass	1	ENSMUSG00000067919	zf-C2H2	0.273705	1	0.767	3.70243e-06	0.279869	1	0.682	7.79054e-05
Epiblast	4.5	Nfib	12	-1.04286	E4.5:Epiblast_E3.5:Inner cell mass	1	ENSMUSG00000008575	CTF/NFI	0.231376	0.609	0.067	4.52379e-05	0.259798	0.609	0.023	0.00145756
Epiblast	4.5	Meis2	25	-1.10389	E4.5:Epiblast_E3.5:Inner cell mass	1	ENSMUSG00000027210	Homeobox	0.233213	0.652	0.011	3.26599e-10	0.223243	0.652	0.068	0.0277593
Epiblast	4.5	Sall3	2	-1.12629	E4.5:Epiblast_E3.5:Inner cell mass	1	ENSMUSG00000024565	zf-C2H2	0.221685	0.696	0.011	1.02559e-11	0.221972	0.696	0.023	5.79629e-05
Hypoblast	4.5	Foxq1	2	1.15306	E4.5:Hypoblast_E3.5:Inner cell mass	1	ENSMUSG00000038415	Fork_head	1.35376	1	0.078	4.94227e-22	1.15918	1	0.391	4.39381e-05
Hypoblast	4.5	Tfec	4	1.07748	E4.5:Hypoblast_E3.5:Inner cell mass	1	ENSMUSG00000029553	bHLH	1.37165	1	0.044	5.46905e-23	1.09852	1	0.304	7.77823e-05
Hypoblast	4.5	Hnf1b	4	0.892041	E4.5:Hypoblast_E3.5:Inner cell mass	1	ENSMUSG00000020679	Homeobox	1.24524	1	0.033	1.99317e-23	1.08195	1	0.304	2.66047e-05
Hypoblast	4.5	Gata4	6	0.862366	E4.5:Hypoblast_E3.5:Inner cell mass	1	ENSMUSG00000021944	zf-GATA	1.10221	1	0.244	4.19376e-15	1.17468	1	0.304	5.73995e-06
Hypoblast	4.5	Id1	9	0.843523	E4.5:Hypoblast_E3.5:Inner cell mass	1	ENSMUSG00000042745	bHLH	1.1191	0.932	0.278	1.46875e-09	1.1499	0.932	0.348	0.013609
Hypoblast	4.5	Sox7	2	0.750802	E4.5:Hypoblast_E3.5:Inner cell mass	1	ENSMUSG00000063060	HMG	1.19594	0.955	0.011	1.2008e-22	1.03284	0.955	0.348	7.39625e-05
Hypoblast	4.5	Xbp1	6	0.116487	E4.5:Hypoblast_E3.5:Inner cell mass	1	ENSMUSG00000020484	TF_bZIP	1.05696	1	0.778	1.61878e-12	0.748252	1	0.826	0.0238314
Hypoblast	4.5	Creb3l2	8	-0.576412	E4.5:Hypoblast_E3.5:Inner cell mass	1	ENSMUSG00000038648	TF_bZIP	0.620506	0.909	0.311	9.60452e-08	0.65848	0.909	0.217	0.011321
Hypoblast	4.5	Hesx1	8	-0.584136	E4.5:Hypoblast_E3.5:Inner cell mass	1	ENSMUSG00000040726	Homeobox	0.459518	0.932	0.622	0.0111085	0.778746	0.932	0.13	0.000125791
Hypoblast	4.5	Runx1	4	-0.713608	E4.5:Hypoblast_E3.5:Inner cell mass	1	ENSMUSG00000022952	Runt	0.602324	0.955	0.178	3.34721e-16	0.587701	0.955	0.217	5.17004e-05
Hypoblast	4.5	Nfxl1	1	-1.07098	E4.5:Hypoblast_E3.5:Inner cell mass	1	ENSMUSG00000072889	zf-NF-X1	0.3958	0.909	0.411	6.63343e-05	0.526964	0.909	0.261	0.00263847
Hypoblast	4.5	Zfp37	1	-1.27122	E4.5:Hypoblast_E3.5:Inner cell mass	1	ENSMUSG00000028389	zf-C2H2	0.420396	0.886	0.2	7.06305e-12	0.383945	0.886	0.348	0.0397975
Hypoblast	4.5	Meis3	2	-1.4794	E4.5:Hypoblast_E3.5:Inner cell mass	1	ENSMUSG00000041420	Homeobox	0.330331	0.795	0.033	4.72924e-15	0.325072	0.795	0.13	0.00973754
Parietal endoderm	5.25	Myc	3	1.2884	E5.25:Parietal endoderm_E4.5:Hypoblast	0.930435	ENSMUSG00000022346	bHLH	0.871489	0.926	0.136	2.04259e-07	0.647666	0.926	0.575	0.000146143
Parietal endoderm	5.25	Hand1	10	0.14084	E5.25:Parietal endoderm_E4.5:Hypoblast	0.930435	ENSMUSG00000037335	bHLH	0.549356	0.926	0	7.52341e-10	0.352694	0.926	0.425	0.0144524
Parietal endoderm	5.25	Tfap2c	5	-0.340925	E5.25:Parietal endoderm_E4.5:Hypoblast	0.930435	ENSMUSG00000028640	AP-2	0.399439	0.889	0	3.82311e-09	0.239684	0.889	0.525	0.0465433
Parietal endoderm	5.25	Gli3	7	-1.08831	E5.25:Parietal endoderm_E4.5:Hypoblast	0.930435	ENSMUSG00000021318	zf-C2H2	0.115964	0.519	0	0.00497455	0.101898	0.519	0.125	0.0285976
Visceral endoderm	5.25	Creb3l3	1	1.57219	E5.25:Visceral endoderm_E4.5:Hypoblast	1	ENSMUSG00000035041	TF_bZIP	1.09249	0.958	0.136	4.32802e-15	0.830076	0.958	0.63	0.00724842
Visceral endoderm	5.25	Zic3	5	1.51858	E5.25:Visceral endoderm_E4.5:Hypoblast	1	ENSMUSG00000067860	zf-C2H2	1.21224	0.958	0	5.68126e-17	0.726468	0.958	0.815	0.000327538
Visceral endoderm	5.25	Lhx1	6	0.957286	E5.25:Visceral endoderm_E4.5:Hypoblast	1	ENSMUSG00000018698	Homeobox	0.7793	0.908	0.386	1.00463e-07	0.764412	0.908	0.407	0.000251789
Visceral endoderm	5.25	Arid3c	1	0.737837	E5.25:Visceral endoderm_E4.5:Hypoblast	1	ENSMUSG00000066224	ARID	0.785135	0.942	0.091	2.03774e-15	0.662697	0.942	0.519	1.91468e-06
Visceral endoderm	5.25	Srebf2	3	0.561132	E5.25:Visceral endoderm_E4.5:Hypoblast	1	ENSMUSG00000022463	bHLH	0.820019	1	0.932	8.20201e-14	0.560701	1	1	2.9312e-05
Visceral endoderm	5.25	Hnf4a	2	0.0185573	E5.25:Visceral endoderm_E4.5:Hypoblast	1	ENSMUSG00000017950	RXR-like	0.510328	0.992	0.773	4.64442e-07	0.524953	0.992	0.889	0.00039262
Visceral endoderm	5.25	Hmg20b	3	-0.232341	E5.25:Visceral endoderm_E4.5:Hypoblast	1	ENSMUSG00000020232	HMG	0.587535	1	0.932	5.91549e-13	0.361711	1	1	0.000279914
Visceral endoderm	5.25	Stat6	1	-0.481821	E5.25:Visceral endoderm_E4.5:Hypoblast	1	ENSMUSG00000002147	STAT	0.391031	0.992	0.614	1.39875e-06	0.381287	0.992	0.815	0.000643443
Visceral endoderm	5.25	Tfcp2l1	1	-0.717428	E5.25:Visceral endoderm_E4.5:Hypoblast	1	ENSMUSG00000026380	CP2	0.254063	0.975	0.455	0.000766536	0.367419	0.975	0.704	0.000331817
Visceral endoderm	5.25	Prdm6	7	-0.733819	E5.25:Visceral endoderm_E4.5:Hypoblast	1	ENSMUSG00000069378	zf-C2H2	0.346948	0.967	0.455	6.58431e-09	0.298287	0.967	0.519	0.000264696
Visceral endoderm	5.25	Zfp280b	1	-0.744196	E5.25:Visceral endoderm_E4.5:Hypoblast	1	ENSMUSG00000049764	Others	0.337598	1	0.773	0.000127965	0.299884	1	1	0.00934996
Visceral endoderm	5.25	Mlxipl	1	-1.14144	E5.25:Visceral endoderm_E4.5:Hypoblast	1	ENSMUSG00000005373	bHLH	0.226774	0.767	0	1.31517e-10	0.196555	0.767	0.259	0.0109954
Visceral endoderm	5.25	Nfia	17	-1.31454	E5.25:Visceral endoderm_E4.5:Hypoblast	1	ENSMUSG00000028565	CTF/NFI	0.180873	0.883	0	2.72848e-14	0.149939	0.883	0.481	0.0031116
Embryonic visceral endoderm	5.5	Lhx1	6	0.707107	E5.5:Embryonic visceral endoderm_E5.25:Visceral endoderm	0.925	ENSMUSG00000018698	Homeobox	0.64851	1	0.908	0.00891568	1.02828	1	0.836	6.01714e-07
Embryonic visceral endoderm	5.5	Eomes	2	-0.707107	E5.5:Embryonic visceral endoderm_E5.25:Visceral endoderm	0.925	ENSMUSG00000032446	T-box	0.498872	1	0.975	0.000316204	0.571876	1	0.964	0.000262339
Extraembryonic visceral endoderm	5.5	Klf5	9	NA	E5.5:Extraembryonic visceral endoderm_E5.25:Visceral endoderm	0.865116	ENSMUSG00000005148	zf-C2H2	0.28844	0.982	0.958	0.000756833	0.38321	0.982	0.9	0.0225169
Primitive streak and adjacent ectoderm	6.5	Hes1	6	3.4465	E6.5:Primitive streak and adjacent ectoderm_E6.25:Epiblast	0.986587	ENSMUSG00000022528	bHLH	0.31284	0.783	0.881	0.0132632	0.355247	0.783	0.513	8.21367e-57
Primitive streak and adjacent ectoderm	6.5	Hand1	10	1.38361	E6.5:Primitive streak and adjacent ectoderm_E6.25:Epiblast	0.986587	ENSMUSG00000037335	bHLH	0.10302	0.16	0.364	0.00388185	0.239444	0.16	0.022	2.30371e-44
Primitive streak and adjacent ectoderm	6.5	Zfp36l1	11	0.0873281	E6.5:Primitive streak and adjacent ectoderm_E6.25:Epiblast	0.986587	ENSMUSG00000021127	zf-CCCH	0.0212627	0.371	0.881	6.22414e-06	0.101614	0.371	0.202	8.35391e-20
Primitive streak and adjacent ectoderm	6.5	Zbed6	1	-0.0075714	E6.5:Primitive streak and adjacent ectoderm_E6.25:Epiblast	0.986587	ENSMUSG00000102049	zf-BED	0.066987	0.186	0.566	1.08332e-12	0.024357	0.186	0.081	8.26895e-12
Primitive streak and adjacent ectoderm	6.5	Zfp932	1	-0.0752956	E6.5:Primitive streak and adjacent ectoderm_E6.25:Epiblast	0.986587	ENSMUSG00000066613	zf-C2H2	0.0707045	0.369	0.769	0.00178841	0.00677921	0.369	0.236	1.86749e-05
Primitive streak and adjacent ectoderm	6.5	Foxo4	4	-0.108054	E6.5:Primitive streak and adjacent ectoderm_E6.25:Epiblast	0.986587	ENSMUSG00000042903	Fork_head	0.0493607	0.303	0.713	1.94406e-06	0.028336	0.303	0.154	3.2876e-14
Primitive streak and adjacent ectoderm	6.5	Zfp617	1	-0.200148	E6.5:Primitive streak and adjacent ectoderm_E6.25:Epiblast	0.986587	ENSMUSG00000066880	zf-C2H2	0.0511028	0.332	0.706	0.012492	0.0087366	0.332	0.206	1.95282e-06
Primitive streak and adjacent ectoderm	6.5	Pbx2	1	-0.26315	E6.5:Primitive streak and adjacent ectoderm_E6.25:Epiblast	0.986587	ENSMUSG00000034673	Homeobox	0.0457701	0.32	0.671	0.000204483	0.00380299	0.32	0.219	0.027586
Primitive streak and adjacent ectoderm	6.5	Etv1	5	-0.297616	E6.5:Primitive streak and adjacent ectoderm_E6.25:Epiblast	0.986587	ENSMUSG00000004151	ETS	0.0303657	0.352	0.839	3.66404e-07	0.0173237	0.352	0.215	6.7841e-08
Primitive streak and adjacent ectoderm	6.5	Tead1	10	-0.313368	E6.5:Primitive streak and adjacent ectoderm_E6.25:Epiblast	0.986587	ENSMUSG00000055320	TEA	0.00217542	0.272	0.594	3.65852e-05	0.0509751	0.272	0.117	9.03972e-21
Primitive streak and adjacent ectoderm	6.5	Gpbp1l1	2	-0.339495	E6.5:Primitive streak and adjacent ectoderm_E6.25:Epiblast	0.986587	ENSMUSG00000034042	Others	0.0280734	0.407	0.979	7.97293e-10	0.0124177	0.407	0.27	0.000127532
Primitive streak and adjacent ectoderm	6.5	Erf	1	-0.371641	E6.5:Primitive streak and adjacent ectoderm_E6.25:Epiblast	0.986587	ENSMUSG00000040857	ETS	0.0267745	0.208	0.462	0.00635325	0.0080532	0.208	0.119	0.000117259
Primitive streak and adjacent ectoderm	6.5	Thap2	1	-0.399499	E6.5:Primitive streak and adjacent ectoderm_E6.25:Epiblast	0.986587	ENSMUSG00000020137	THAP	0.00912273	0.358	0.797	7.21843e-07	0.025737	0.358	0.219	1.14265e-07
Primitive streak and adjacent ectoderm	6.5	Zfp369	1	-0.484105	E6.5:Primitive streak and adjacent ectoderm_E6.25:Epiblast	0.986587	ENSMUSG00000021514	zf-C2H2	0.00960836	0.223	0.531	4.33604e-07	0.00917917	0.223	0.114	3.99041e-09
Primitive streak and adjacent ectoderm	6.5	Zfp945	1	-0.494311	E6.5:Primitive streak and adjacent ectoderm_E6.25:Epiblast	0.986587	ENSMUSG00000059142	zf-C2H2	0.00152524	0.335	0.706	6.6607e-05	0.0177571	0.335	0.218	0.000192126
Primitive streak and adjacent ectoderm	6.5	Zfp960	1	-0.499146	E6.5:Primitive streak and adjacent ectoderm_E6.25:Epiblast	0.986587	ENSMUSG00000096696	zf-C2H2	0.00144895	0.217	0.657	1.01935e-20	0.0169459	0.217	0.093	1.95329e-15
Primitive streak and adjacent ectoderm	6.5	2010315B03Rik	1	-0.507518	E6.5:Primitive streak and adjacent ectoderm_E6.25:Epiblast	0.986587	ENSMUSG00000074829	zf-C2H2	0.005169	0.102	0.259	0.0397061	0.0105379	0.102	0.045	9.20928e-05
Primitive streak and adjacent ectoderm	6.5	Zic2	3	-0.556514	E6.5:Primitive streak and adjacent ectoderm_E6.25:Epiblast	0.986587	ENSMUSG00000061524	zf-C2H2	0.00185408	0.381	0.979	1.34658e-19	0.00562027	0.381	0.25	0.000165503
Nascent mesoderm	6.75	Mesp1	2	3.00999	E6.75:Nascent mesoderm_E6.5:Primitive streak and adjacent ectoderm	1	ENSMUSG00000030544	bHLH	1.75326	0.956	0.22	8.88932e-92	1.79777	0.956	0.185	8.80396e-70
Nascent mesoderm	6.75	Hand1	10	0.655239	E6.75:Nascent mesoderm_E6.5:Primitive streak and adjacent ectoderm	1	ENSMUSG00000037335	bHLH	0.73536	0.465	0.16	1.38195e-18	0.927232	0.465	0.034	1.04416e-31
Nascent mesoderm	6.75	Lhx1	6	0.109678	E6.75:Nascent mesoderm_E6.5:Primitive streak and adjacent ectoderm	1	ENSMUSG00000018698	Homeobox	0.545034	0.56	0.216	4.99507e-18	0.682508	0.56	0.116	2.16274e-24
Nascent mesoderm	6.75	Id1	9	0.06236	E6.75:Nascent mesoderm_E6.5:Primitive streak and adjacent ectoderm	1	ENSMUSG00000042745	bHLH	0.62399	0.937	0.653	1.8262e-21	0.571013	0.937	0.538	5.13679e-18
Nascent mesoderm	6.75	Gata6	5	-0.130635	E6.75:Nascent mesoderm_E6.5:Primitive streak and adjacent ectoderm	1	ENSMUSG00000005836	zf-GATA	0.509095	0.491	0.178	9.74175e-21	0.529419	0.491	0.055	5.3156e-29
Nascent mesoderm	6.75	Hmga2	15	-0.192262	E6.75:Nascent mesoderm_E6.5:Primitive streak and adjacent ectoderm	1	ENSMUSG00000056758	HMGA	0.496192	0.692	0.532	7.72836e-13	0.493646	0.692	0.391	5.16288e-12
Nascent mesoderm	6.75	Sp5	8	-0.352579	E6.75:Nascent mesoderm_E6.5:Primitive streak and adjacent ectoderm	1	ENSMUSG00000075304	zf-C2H2	0.562107	0.572	0.267	5.32905e-15	0.306519	0.572	0.377	0.0384767
Nascent mesoderm	6.75	Mesp2	1	-0.36397	E6.75:Nascent mesoderm_E6.5:Primitive streak and adjacent ectoderm	1	ENSMUSG00000030543	bHLH	0.352663	0.371	0.146	4.26954e-09	0.495699	0.371	0.04	7.1867e-21
Nascent mesoderm	6.75	T	6	-0.396136	E6.75:Nascent mesoderm_E6.5:Primitive streak and adjacent ectoderm	1	ENSMUSG00000062327	T-box	0.437227	0.579	0.359	4.17729e-07	0.390696	0.579	0.391	0.00724445
Nascent mesoderm	6.75	Peg3	22	-0.498762	E6.75:Nascent mesoderm_E6.5:Primitive streak and adjacent ectoderm	1	ENSMUSG00000002265	zf-C2H2	0.196501	0.748	0.479	7.16975e-08	0.538435	0.748	0.404	1.13777e-14
Nascent mesoderm	6.75	Smad1	6	-0.587979	E6.75:Nascent mesoderm_E6.5:Primitive streak and adjacent ectoderm	1	ENSMUSG00000031681	MH1	0.267561	0.553	0.434	0.0268306	0.40179	0.553	0.28	5.04892e-08
Nascent mesoderm	6.75	Msx2	8	-0.613847	E6.75:Nascent mesoderm_E6.5:Primitive streak and adjacent ectoderm	1	ENSMUSG00000021469	Homeobox	0.296855	0.403	0.248	0.00497754	0.353952	0.403	0.124	1.46807e-09
Nascent mesoderm	6.75	Snai1	3	-0.701094	E6.75:Nascent mesoderm_E6.5:Primitive streak and adjacent ectoderm	1	ENSMUSG00000042821	zf-C2H2	0.0732603	0.56	0.329	0.000130766	0.497464	0.56	0.211	2.27594e-13
Anterior primitive streak	7	Sox17	4	3.9837	E7:Anterior primitive streak_E6.75:Primitive streak and adjacent ectoderm	0.927686	ENSMUSG00000025902	HMG	1.54645	0.581	0.034	3.15226e-60	1.70114	0.581	0.029	0
Anterior primitive streak	7	Lhx1	6	2.78337	E7:Anterior primitive streak_E6.75:Primitive streak and adjacent ectoderm	0.927686	ENSMUSG00000018698	Homeobox	1.18853	0.872	0.116	2.56033e-107	1.26473	0.872	0.099	0
Anterior primitive streak	7	Hhex	2	1.60731	E7:Anterior primitive streak_E6.75:Primitive streak and adjacent ectoderm	0.927686	ENSMUSG00000024986	Homeobox	0.814998	0.714	0.029	5.97178e-84	0.862303	0.714	0.032	0
Anterior primitive streak	7	Gsc	1	1.5601	E7:Anterior primitive streak_E6.75:Primitive streak and adjacent ectoderm	0.927686	ENSMUSG00000021095	Homeobox	0.762144	0.868	0.372	2.13765e-64	0.887842	0.868	0.341	4.2465e-230
Anterior primitive streak	7	Sp5	8	1.40208	E7:Anterior primitive streak_E6.75:Primitive streak and adjacent ectoderm	0.927686	ENSMUSG00000075304	zf-C2H2	0.777649	0.84	0.377	5.02013e-52	0.761418	0.84	0.401	2.65e-141
Anterior primitive streak	7	Foxa2	5	1.25902	E7:Anterior primitive streak_E6.75:Primitive streak and adjacent ectoderm	0.927686	ENSMUSG00000037025	Fork_head	0.685775	0.797	0.245	1.92618e-52	0.763609	0.797	0.239	3.81804e-202
Anterior primitive streak	7	Gata6	5	0.804106	E7:Anterior primitive streak_E6.75:Primitive streak and adjacent ectoderm	0.927686	ENSMUSG00000005836	zf-GATA	0.561075	0.608	0.055	2.30078e-59	0.586154	0.608	0.055	0
[truncated: 2,691 more rows]

## Sheet: Table. S8
Supplementary Table 8. Relevant references for the top 5 nominated key transcription factors for each mouse cell type specification
[truncated: 534 more rows]

[truncated: 21 more sheets: Table. S9, Table. S10, Table. S11, Table. S12, Table. S13, Table. S14, Table. S15, Table. S16, Table. S17, Table. S18, Table. S19, Table. S20, Table. S21, Table. S22, Table. S23, Table. S24, Table. S25, Table. S26, Table. S27, Table. S28 …]
